# Supplementary material for: Genome-Wide Association Study and Transcriptome Differential Expression Analysis of the Feather Rate in Shouguang Chickens
Source: Front Genet. 2020 Dec 22;11:613078. doi: 10.3389/fgene.2020.613078 (PMC7783405; doi:10.3389/fgene.2020.613078)
Supplement: Supplementary file 1 [file Table_1.XLS]

## Sheet: mysexA.assoc
The GWAS results of SNPs in Chromosome Z (Galgal 4)
CHR	SNP	BP	A1	F_A	F_U	A2	CHISQ	P	OR
Z	AX-77188499	10602586	C	0	0.8148	T	74.25	6.882e-18	0
Z	AX-77188493	10599644	T	0	0.7857	C	72.47	1.695e-17	0
Z	AX-77188503	10607122	T	0	0.7857	C	72.47	1.695e-17	0
Z	AX-77188532	10630924	G	0	0.7857	A	72.47	1.695e-17	0
Z	AX-80820995	10642151	C	0	0.7857	G	72.47	1.695e-17	0
Z	AX-80887688	10593292	T	0	0.7857	A	72.47	1.695e-17	0
Z	AX-77188230	10352282	A	0.03571	0.8214	G	70.58	4.412e-17	0.008052
Z	AX-77188244	10366825	C	0.03571	0.8214	T	70.58	4.412e-17	0.008052
Z	AX-77188257	10379088	G	0.03571	0.8214	T	70.58	4.412e-17	0.008052
Z	AX-77188259	10381766	T	0.03571	0.8214	C	70.58	4.412e-17	0.008052
Z	AX-77188267	10385208	A	0.03571	0.8214	G	70.58	4.412e-17	0.008052
Z	AX-80964513	10348743	C	0.03571	0.8214	G	70.58	4.412e-17	0.008052
Z	AX-77188442	10554536	A	0	0.7778	G	70.46	4.703e-17	0
Z	AX-77188458	10565255	G	0	0.7778	A	70.46	4.703e-17	0
Z	AX-77188386	10502652	C	0	0.75	T	67.2	2.453e-16	0
Z	AX-77188504	10608354	C	0	0.75	T	67.2	2.453e-16	0
Z	AX-77188518	10619053	A	0	0.75	G	67.2	2.453e-16	0
Z	AX-77188535	10636060	G	0	0.75	A	67.2	2.453e-16	0
Z	AX-77188572	10669667	G	0	0.75	A	67.2	2.453e-16	0
Z	AX-77188604	10720933	T	0	0.75	C	67.2	2.453e-16	0
Z	AX-77188655	10786908	G	0	0.75	A	67.2	2.453e-16	0
Z	AX-77188673	10823569	G	0	0.75	A	67.2	2.453e-16	0
Z	AX-77188711	10872807	T	0	0.75	G	67.2	2.453e-16	0
Z	AX-77188750	10903446	T	0	0.75	C	67.2	2.453e-16	0
Z	AX-77188751	10906054	C	0	0.75	A	67.2	2.453e-16	0
Z	AX-77188754	10907031	T	0	0.75	C	67.2	2.453e-16	0
Z	AX-77188756	10909035	G	0	0.75	A	67.2	2.453e-16	0
Z	AX-77284712	10624936	A	0	0.75	G	67.2	2.453e-16	0
Z	AX-80823234	10791327	G	0	0.75	C	67.2	2.453e-16	0
Z	AX-80873115	10480651	G	0	0.75	C	67.2	2.453e-16	0
Z	AX-80911107	10769548	G	0	0.75	C	67.2	2.453e-16	0
Z	AX-77188446	10558049	T	0	0.7407	G	65.19	6.818e-16	0
Z	AX-77188461	10567552	A	0	0.7407	C	65.19	6.818e-16	0
Z	AX-77188638	10755534	C	0	0.7407	T	65.19	6.818e-16	0
Z	AX-77188215	10337217	A	0.03571	0.7857	G	65.08	7.21e-16	0.0101
Z	AX-77188238	10360283	A	0.03571	0.7857	G	65.08	7.21e-16	0.0101
Z	AX-77188253	10374483	C	0.03571	0.7857	T	65.08	7.21e-16	0.0101
Z	AX-77188273	10389446	G	0.03571	0.7857	A	65.08	7.21e-16	0.0101
Z	AX-77188275	10392013	G	0.03571	0.7857	T	65.08	7.21e-16	0.0101
Z	AX-77188280	10396946	C	0.03571	0.7857	T	65.08	7.21e-16	0.0101
Z	AX-77188283	10401348	T	0.03571	0.7857	C	65.08	7.21e-16	0.0101
Z	AX-77188285	10402863	T	0.03571	0.7857	G	65.08	7.21e-16	0.0101
Z	AX-77188324	10438089	C	0.03571	0.7857	T	65.08	7.21e-16	0.0101
Z	AX-77188326	10439559	G	0.03571	0.7857	A	65.08	7.21e-16	0.0101
Z	AX-77188327	10440688	A	0.03571	0.7857	G	65.08	7.21e-16	0.0101
Z	AX-77188333	10455377	C	0.03571	0.7857	A	65.08	7.21e-16	0.0101
Z	AX-77188341	10468518	A	0.03571	0.7857	C	65.08	7.21e-16	0.0101
Z	AX-77284708	10446631	A	0.03571	0.7857	C	65.08	7.21e-16	0.0101
Z	AX-80781816	10356034	T	0.03571	0.7857	A	65.08	7.21e-16	0.0101
Z	AX-77188314	10424545	G	0.03571	0.7778	T	63.08	1.989e-15	0.01058
Z	AX-77188395	10515402	A	0	0.7143	G	62.22	3.068e-15	0
Z	AX-77188494	10599841	G	0	0.7143	A	62.22	3.068e-15	0
Z	AX-77188508	10613208	C	0	0.7143	T	62.22	3.068e-15	0
Z	AX-77188511	10615614	T	0	0.7143	G	62.22	3.068e-15	0
Z	AX-77188549	10645195	A	0	0.7143	G	62.22	3.068e-15	0
Z	AX-77188610	10731381	C	0	0.7143	T	62.22	3.068e-15	0
Z	AX-77188642	10764487	A	0	0.7143	G	62.22	3.068e-15	0
Z	AX-77188678	10831049	A	0	0.7143	G	62.22	3.068e-15	0
Z	AX-77188681	10834756	C	0	0.7143	T	62.22	3.068e-15	0
Z	AX-77188693	10855695	G	0	0.7143	T	62.22	3.068e-15	0
Z	AX-77188707	10869954	T	0	0.7143	C	62.22	3.068e-15	0
Z	AX-77188724	10881581	A	0	0.7143	C	62.22	3.068e-15	0
Z	AX-77188759	10911134	A	0	0.7143	G	62.22	3.068e-15	0
Z	AX-77283365	10743176	T	0	0.7143	C	62.22	3.068e-15	0
Z	AX-77283366	10806300	T	0	0.7143	C	62.22	3.068e-15	0
Z	AX-80820694	10914001	C	0	0.7143	G	62.22	3.068e-15	0
Z	AX-80884166	10743992	C	0	0.7143	G	62.22	3.068e-15	0
Z	AX-77188718	10878444	C	0	0.7143	T	60.61	6.95e-15	0
Z	AX-77188317	10431833	A	0.03571	0.75	G	59.89	1.002e-14	0.01235
Z	AX-77188375	10493142	G	0.03571	0.75	A	59.89	1.002e-14	0.01235
Z	AX-77188048	10181295	G	0.07143	0.7857	A	58.33	2.213e-14	0.02098
Z	AX-77188196	10319270	C	0.07143	0.7857	T	58.33	2.213e-14	0.02098
Z	AX-77188204	10325151	G	0.07143	0.7857	A	58.33	2.213e-14	0.02098
Z	AX-77284704	10329057	G	0.07143	0.7857	A	58.33	2.213e-14	0.02098
Z	AX-77188300	10413169	C	0.03571	0.7407	T	57.89	2.768e-14	0.01296
Z	AX-77188844	10991972	T	0	0.6786	C	57.51	3.357e-14	0
Z	AX-77188848	10997176	T	0	0.6786	C	57.51	3.357e-14	0
Z	AX-77188864	11021939	T	0	0.6786	C	57.51	3.357e-14	0
Z	AX-77188885	11042983	A	0	0.6786	G	57.51	3.357e-14	0
Z	AX-77188888	11047458	G	0	0.6786	A	57.51	3.357e-14	0
Z	AX-77188913	11077778	A	0	0.6786	G	57.51	3.357e-14	0
Z	AX-77188925	11090317	A	0	0.6786	G	57.51	3.357e-14	0
Z	AX-77188926	11090421	C	0	0.6786	A	57.51	3.357e-14	0
Z	AX-77189338	11529506	G	0	0.6786	T	57.51	3.357e-14	0
Z	AX-77189357	11548020	C	0	0.6786	T	57.51	3.357e-14	0
Z	AX-77284724	11558316	T	0	0.6786	C	57.51	3.357e-14	0
Z	AX-80808051	11524239	G	0	0.6786	C	57.51	3.357e-14	0
Z	AX-80872332	10944950	A	0	0.6786	T	57.51	3.357e-14	0
Z	AX-80883137	10956915	C	0	0.6786	G	57.51	3.357e-14	0
Z	AX-77188321	10436199	C	0.07407	0.7857	T	56.61	5.325e-14	0.02182
Z	AX-77188833	10973959	C	0	0.6786	T	55.98	7.313e-14	0
Z	AX-77189217	11410172	G	0	0.6667	A	55.5	9.367e-14	0
Z	AX-77188366	10487980	A	0.03571	0.7143	G	55.01	1.199e-13	0.01481
Z	AX-77187943	10098641	G	0.07143	0.75	A	53.27	2.907e-13	0.02564
Z	AX-77187947	10101420	C	0.07143	0.75	A	53.27	2.907e-13	0.02564
Z	AX-77187952	10103890	A	0.07143	0.75	G	53.27	2.907e-13	0.02564
Z	AX-77187961	10111754	C	0.07143	0.75	T	53.27	2.907e-13	0.02564
Z	AX-77275726	10018516	T	0.07143	0.75	G	53.27	2.907e-13	0.02564
Z	AX-77275736	10026898	G	0.07143	0.75	A	53.27	2.907e-13	0.02564
Z	AX-77275737	10027253	T	0.07143	0.75	C	53.27	2.907e-13	0.02564
Z	AX-77275738	10028931	T	0.07143	0.75	C	53.27	2.907e-13	0.02564
Z	AX-77275743	10031911	T	0.07143	0.75	C	53.27	2.907e-13	0.02564
Z	AX-77275748	10038504	T	0.07143	0.75	G	53.27	2.907e-13	0.02564
Z	AX-77275749	10040186	C	0.07143	0.75	T	53.27	2.907e-13	0.02564
Z	AX-77275754	10046333	G	0.07143	0.75	T	53.27	2.907e-13	0.02564
Z	AX-77275757	10048050	A	0.07143	0.75	G	53.27	2.907e-13	0.02564
Z	AX-77275764	10053843	A	0.07143	0.75	G	53.27	2.907e-13	0.02564
Z	AX-77275769	10056967	T	0.07143	0.75	C	53.27	2.907e-13	0.02564
Z	AX-77275770	10057135	G	0.07143	0.75	A	53.27	2.907e-13	0.02564
Z	AX-77275807	10087735	C	0.07143	0.75	T	53.27	2.907e-13	0.02564
Z	AX-77284696	10009488	G	0.07143	0.75	A	53.27	2.907e-13	0.02564
Z	AX-80763096	10023719	G	0.07143	0.75	C	53.27	2.907e-13	0.02564
Z	AX-77188770	10917741	A	0	0.6429	G	53.05	3.247e-13	0
Z	AX-77188805	10949040	T	0	0.6429	C	53.05	3.247e-13	0
Z	AX-77188820	10962737	G	0	0.6429	A	53.05	3.247e-13	0
Z	AX-77188822	10965666	C	0	0.6429	T	53.05	3.247e-13	0
Z	AX-77188839	10981449	T	0	0.6429	C	53.05	3.247e-13	0
Z	AX-77188851	11001529	G	0	0.6429	A	53.05	3.247e-13	0
Z	AX-77188852	11002001	T	0	0.6429	C	53.05	3.247e-13	0
Z	AX-77188912	11075201	C	0	0.6429	T	53.05	3.247e-13	0
Z	AX-77188958	11125301	T	0	0.6429	C	53.05	3.247e-13	0
Z	AX-77188963	11131885	C	0	0.6429	T	53.05	3.247e-13	0
Z	AX-77188992	11163613	G	0	0.6429	T	53.05	3.247e-13	0
Z	AX-77188994	11166480	C	0	0.6429	T	53.05	3.247e-13	0
Z	AX-77189000	11173887	G	0	0.6429	A	53.05	3.247e-13	0
Z	AX-77189011	11182137	T	0	0.6429	C	53.05	3.247e-13	0
Z	AX-77189019	11188690	C	0	0.6429	T	53.05	3.247e-13	0
Z	AX-77189021	11191632	G	0	0.6429	A	53.05	3.247e-13	0
Z	AX-77189027	11195530	G	0	0.6429	A	53.05	3.247e-13	0
Z	AX-77189037	11209417	A	0	0.6429	G	53.05	3.247e-13	0
Z	AX-77189052	11229703	C	0	0.6429	T	53.05	3.247e-13	0
Z	AX-77189053	11234172	G	0	0.6429	T	53.05	3.247e-13	0
Z	AX-77189057	11238564	T	0	0.6429	C	53.05	3.247e-13	0
Z	AX-77189077	11262273	G	0	0.6429	A	53.05	3.247e-13	0
Z	AX-77189080	11269125	C	0	0.6429	T	53.05	3.247e-13	0
Z	AX-77189093	11277207	A	0	0.6429	G	53.05	3.247e-13	0
Z	AX-77189101	11282794	G	0	0.6429	A	53.05	3.247e-13	0
Z	AX-77189115	11297765	T	0	0.6429	C	53.05	3.247e-13	0
Z	AX-77189130	11311557	T	0	0.6429	C	53.05	3.247e-13	0
Z	AX-77189137	11324002	A	0	0.6429	G	53.05	3.247e-13	0
Z	AX-77189146	11331258	C	0	0.6429	T	53.05	3.247e-13	0
Z	AX-77189147	11337712	G	0	0.6429	A	53.05	3.247e-13	0
Z	AX-77189150	11342307	C	0	0.6429	T	53.05	3.247e-13	0
Z	AX-77189155	11348915	T	0	0.6429	G	53.05	3.247e-13	0
Z	AX-77189160	11352991	T	0	0.6429	C	53.05	3.247e-13	0
Z	AX-77189162	11354924	T	0	0.6429	C	53.05	3.247e-13	0
Z	AX-77189167	11359575	G	0	0.6429	A	53.05	3.247e-13	0
Z	AX-77189169	11362730	C	0	0.6429	T	53.05	3.247e-13	0
Z	AX-77189175	11367361	A	0	0.6429	C	53.05	3.247e-13	0
Z	AX-77189176	11368201	T	0	0.6429	C	53.05	3.247e-13	0
Z	AX-77189183	11373718	C	0	0.6429	A	53.05	3.247e-13	0
Z	AX-77189187	11376472	A	0	0.6429	C	53.05	3.247e-13	0
Z	AX-77189192	11380330	T	0	0.6429	C	53.05	3.247e-13	0
Z	AX-77189197	11388103	A	0	0.6429	G	53.05	3.247e-13	0
Z	AX-77189202	11391928	A	0	0.6429	G	53.05	3.247e-13	0
Z	AX-77189208	11401517	G	0	0.6429	A	53.05	3.247e-13	0
Z	AX-77189220	11411703	C	0	0.6429	T	53.05	3.247e-13	0
Z	AX-77189221	11413085	C	0	0.6429	T	53.05	3.247e-13	0
Z	AX-77189227	11417875	A	0	0.6429	G	53.05	3.247e-13	0
Z	AX-77189237	11433064	A	0	0.6429	G	53.05	3.247e-13	0
Z	AX-77189242	11436995	G	0	0.6429	A	53.05	3.247e-13	0
Z	AX-77189245	11438940	T	0	0.6429	C	53.05	3.247e-13	0
Z	AX-77189247	11444576	T	0	0.6429	C	53.05	3.247e-13	0
Z	AX-77189251	11448415	T	0	0.6429	C	53.05	3.247e-13	0
Z	AX-77189252	11449726	G	0	0.6429	T	53.05	3.247e-13	0
Z	AX-77189253	11451042	A	0	0.6429	G	53.05	3.247e-13	0
Z	AX-77189278	11475922	T	0	0.6429	C	53.05	3.247e-13	0
Z	AX-77189298	11493233	T	0	0.6429	C	53.05	3.247e-13	0
Z	AX-77189304	11501051	A	0	0.6429	G	53.05	3.247e-13	0
Z	AX-77189307	11502387	T	0	0.6429	G	53.05	3.247e-13	0
Z	AX-77189325	11517971	A	0	0.6429	G	53.05	3.247e-13	0
Z	AX-77189341	11531772	A	0	0.6429	G	53.05	3.247e-13	0
Z	AX-77189343	11533227	T	0	0.6429	C	53.05	3.247e-13	0
Z	AX-77189344	11536173	G	0	0.6429	A	53.05	3.247e-13	0
Z	AX-77189346	11539078	A	0	0.6429	G	53.05	3.247e-13	0
Z	AX-77189352	11543910	G	0	0.6429	A	53.05	3.247e-13	0
Z	AX-77189380	11568028	T	0	0.6429	C	53.05	3.247e-13	0
Z	AX-77189384	11572221	G	0	0.6429	A	53.05	3.247e-13	0
Z	AX-77189387	11575264	T	0	0.6429	C	53.05	3.247e-13	0
Z	AX-77189393	11578029	A	0	0.6429	G	53.05	3.247e-13	0
Z	AX-77189394	11578780	G	0	0.6429	T	53.05	3.247e-13	0
Z	AX-77189397	11582492	T	0	0.6429	C	53.05	3.247e-13	0
Z	AX-77189400	11587247	T	0	0.6429	C	53.05	3.247e-13	0
Z	AX-77189414	11599605	A	0	0.6429	G	53.05	3.247e-13	0
Z	AX-77189420	11605311	A	0	0.6429	G	53.05	3.247e-13	0
Z	AX-77189424	11609689	C	0	0.6429	T	53.05	3.247e-13	0
Z	AX-77189432	11614060	T	0	0.6429	C	53.05	3.247e-13	0
Z	AX-77189437	11618132	C	0	0.6429	T	53.05	3.247e-13	0
Z	AX-77189445	11623598	A	0	0.6429	G	53.05	3.247e-13	0
Z	AX-77189446	11624027	C	0	0.6429	T	53.05	3.247e-13	0
Z	AX-77189447	11624580	T	0	0.6429	C	53.05	3.247e-13	0
Z	AX-77189450	11628359	A	0	0.6429	G	53.05	3.247e-13	0
Z	AX-77189458	11633346	G	0	0.6429	A	53.05	3.247e-13	0
Z	AX-77189459	11633978	A	0	0.6429	G	53.05	3.247e-13	0
Z	AX-77189472	11643129	G	0	0.6429	A	53.05	3.247e-13	0
Z	AX-77189473	11644686	C	0	0.6429	T	53.05	3.247e-13	0
Z	AX-77189474	11644780	G	0	0.6429	T	53.05	3.247e-13	0
Z	AX-77189478	11650349	C	0	0.6429	A	53.05	3.247e-13	0
Z	AX-77189479	11655124	T	0	0.6429	C	53.05	3.247e-13	0
Z	AX-77189481	11656641	T	0	0.6429	C	53.05	3.247e-13	0
Z	AX-77189489	11665971	T	0	0.6429	C	53.05	3.247e-13	0
Z	AX-77189492	11669886	G	0	0.6429	T	53.05	3.247e-13	0
Z	AX-77189495	11672679	C	0	0.6429	A	53.05	3.247e-13	0
Z	AX-77189513	11697149	A	0	0.6429	G	53.05	3.247e-13	0
Z	AX-77189529	11717285	A	0	0.6429	G	53.05	3.247e-13	0
Z	AX-80737515	11272768	T	0	0.6429	A	53.05	3.247e-13	0
Z	AX-80768920	11169322	C	0	0.6429	G	53.05	3.247e-13	0
Z	AX-80809992	11591255	C	0	0.6429	G	53.05	3.247e-13	0
Z	AX-80810598	11594469	T	0	0.6429	A	53.05	3.247e-13	0
Z	AX-80855119	11380729	T	0	0.6429	A	53.05	3.247e-13	0
Z	AX-80867874	11239035	C	0	0.6429	G	53.05	3.247e-13	0
Z	AX-80878397	11502044	G	0	0.6429	C	53.05	3.247e-13	0
Z	AX-80891734	11328735	T	0	0.6429	A	53.05	3.247e-13	0
Z	AX-80892741	11675776	A	0	0.6429	T	53.05	3.247e-13	0
Z	AX-80926036	11455250	G	0	0.6429	C	53.05	3.247e-13	0
Z	AX-80950323	11246184	T	0	0.6429	A	53.05	3.247e-13	0
Z	AX-80992551	11085739	T	0	0.6429	A	53.05	3.247e-13	0
Z	AX-81003764	11266763	A	0	0.6429	T	53.05	3.247e-13	0
Z	AX-77189463	11637217	C	0	0.6429	T	51.6	6.796e-13	0
Z	AX-77275728	10019068	G	0.07143	0.7407	A	51.31	7.871e-13	0.02692
Z	AX-77189152	11342919	C	0	0.6296	T	51.03	9.082e-13	0
Z	AX-77189554	11744767	G	0.1071	0.7407	A	45.36	1.64e-11	0.042
Z	AX-77189557	11745254	C	0.1071	0.7143	T	42.65	6.561e-11	0.048
Z	AX-77189558	11747050	T	0.1071	0.7143	C	42.65	6.561e-11	0.048
Z	AX-77189559	11747839	A	0.1071	0.7143	G	42.65	6.561e-11	0.048
Z	AX-77189563	11753221	A	0.1071	0.7143	G	42.65	6.561e-11	0.048
Z	AX-77189565	11754132	C	0.1071	0.7143	T	42.65	6.561e-11	0.048
Z	AX-77189570	11759475	A	0.1071	0.7143	C	42.65	6.561e-11	0.048
Z	AX-77189579	11767957	A	0.1071	0.7143	G	42.65	6.561e-11	0.048
Z	AX-77189587	11770455	A	0.1071	0.7143	G	42.65	6.561e-11	0.048
Z	AX-77189605	11795761	C	0.1071	0.7143	T	42.65	6.561e-11	0.048
Z	AX-77189618	11805712	T	0.1071	0.7143	C	42.65	6.561e-11	0.048
Z	AX-77189621	11807776	T	0.1071	0.7143	C	42.65	6.561e-11	0.048
Z	AX-77189623	11809953	G	0.1071	0.7143	A	42.65	6.561e-11	0.048
Z	AX-77189627	11815213	C	0.1071	0.7143	T	42.65	6.561e-11	0.048
Z	AX-77189631	11817775	T	0.1071	0.7143	C	42.65	6.561e-11	0.048
Z	AX-77189636	11820227	A	0.1071	0.7143	G	42.65	6.561e-11	0.048
Z	AX-77189639	11822389	C	0.1071	0.7143	T	42.65	6.561e-11	0.048
Z	AX-77189645	11825651	T	0.1071	0.7143	C	42.65	6.561e-11	0.048
Z	AX-77189648	11830447	G	0.1071	0.7143	A	42.65	6.561e-11	0.048
Z	AX-77189655	11834084	T	0.1071	0.7143	C	42.65	6.561e-11	0.048
Z	AX-77189658	11835625	G	0.1071	0.7143	A	42.65	6.561e-11	0.048
Z	AX-77189659	11836172	T	0.1071	0.7143	C	42.65	6.561e-11	0.048
Z	AX-77189667	11844270	C	0.1071	0.7143	T	42.65	6.561e-11	0.048
Z	AX-77189668	11845780	A	0.1071	0.7143	G	42.65	6.561e-11	0.048
Z	AX-77189669	11845941	C	0.1071	0.7143	T	42.65	6.561e-11	0.048
Z	AX-77189676	11851640	G	0.1071	0.7143	A	42.65	6.561e-11	0.048
Z	AX-77189718	11895921	C	0.1071	0.7143	T	42.65	6.561e-11	0.048
Z	AX-77284729	11731928	G	0.1071	0.7143	A	42.65	6.561e-11	0.048
Z	AX-77284732	11835680	C	0.1071	0.7143	T	42.65	6.561e-11	0.048
Z	AX-77284734	11878607	C	0.1071	0.7143	T	42.65	6.561e-11	0.048
Z	AX-80835872	11764768	C	0.1071	0.7143	G	42.65	6.561e-11	0.048
Z	AX-80837681	11802952	C	0.1071	0.7143	G	42.65	6.561e-11	0.048
Z	AX-80935608	11799375	T	0.1071	0.7143	A	42.65	6.561e-11	0.048
Z	AX-80960091	11879918	C	0.1071	0.7143	G	42.65	6.561e-11	0.048
Z	AX-77190541	12565164	G	0.1429	0.75	A	41.77	1.029e-10	0.05556
Z	AX-77190543	12566084	T	0.1429	0.75	C	41.77	1.029e-10	0.05556
Z	AX-77190549	12570986	G	0.1429	0.75	A	41.77	1.029e-10	0.05556
Z	AX-77190557	12580458	T	0.1429	0.75	C	41.77	1.029e-10	0.05556
Z	AX-77190569	12590792	A	0.1429	0.75	G	41.77	1.029e-10	0.05556
Z	AX-77190572	12594190	C	0.1429	0.75	T	41.77	1.029e-10	0.05556
Z	AX-77190575	12596973	T	0.1429	0.75	C	41.77	1.029e-10	0.05556
Z	AX-77190600	12613350	G	0.1429	0.75	A	41.77	1.029e-10	0.05556
Z	AX-77190614	12631444	T	0.1429	0.75	G	41.77	1.029e-10	0.05556
Z	AX-77190615	12634024	A	0.1429	0.75	G	41.77	1.029e-10	0.05556
Z	AX-77190628	12650677	G	0.1429	0.75	A	41.77	1.029e-10	0.05556
Z	AX-77190649	12678622	A	0.1429	0.75	C	41.77	1.029e-10	0.05556
Z	AX-77190663	12690220	G	0.1429	0.75	A	41.77	1.029e-10	0.05556
Z	AX-80949907	12700886	A	0.1429	0.75	T	41.77	1.029e-10	0.05556
Z	AX-77189619	11806056	T	0.1111	0.7143	C	41.11	1.441e-10	0.05
Z	AX-77189662	11840703	T	0.1111	0.7143	C	41.11	1.441e-10	0.05
Z	AX-77189680	11854130	A	0.1154	0.7143	G	39.55	3.193e-10	0.05217
Z	AX-77190672	12696145	C	0.1111	0.7037	T	39.27	3.686e-10	0.05263
Z	AX-77189567	11755498	C	0.12	0.7143	T	37.98	7.15e-10	0.05455
Z	AX-77189775	11936156	T	0.1429	0.7143	C	37.33	9.957e-10	0.06667
Z	AX-77189801	11958994	C	0.1429	0.7143	A	37.33	9.957e-10	0.06667
Z	AX-77189849	11998529	T	0.1429	0.7143	C	37.33	9.957e-10	0.06667
Z	AX-77189850	11999211	C	0.1429	0.7143	T	37.33	9.957e-10	0.06667
Z	AX-77189854	12001356	T	0.1429	0.7143	C	37.33	9.957e-10	0.06667
Z	AX-77189860	12008707	T	0.1429	0.7143	C	37.33	9.957e-10	0.06667
Z	AX-77189886	12024758	G	0.1429	0.7143	A	37.33	9.957e-10	0.06667
Z	AX-77189891	12026843	G	0.1429	0.7143	T	37.33	9.957e-10	0.06667
Z	AX-77189915	12040899	C	0.1429	0.7143	T	37.33	9.957e-10	0.06667
Z	AX-77189921	12047925	G	0.1429	0.7143	A	37.33	9.957e-10	0.06667
Z	AX-77189922	12048731	G	0.1429	0.7143	A	37.33	9.957e-10	0.06667
Z	AX-77189931	12053574	A	0.1429	0.7143	G	37.33	9.957e-10	0.06667
Z	AX-77189934	12056674	A	0.1429	0.7143	G	37.33	9.957e-10	0.06667
Z	AX-77189944	12062080	T	0.1429	0.7143	C	37.33	9.957e-10	0.06667
Z	AX-77189945	12062682	A	0.1429	0.7143	G	37.33	9.957e-10	0.06667
Z	AX-77189960	12072152	T	0.1429	0.7143	C	37.33	9.957e-10	0.06667
Z	AX-77189962	12073697	C	0.1429	0.7143	T	37.33	9.957e-10	0.06667
Z	AX-77189989	12091356	T	0.1429	0.7143	C	37.33	9.957e-10	0.06667
Z	AX-77190026	12118852	G	0.1429	0.7143	A	37.33	9.957e-10	0.06667
Z	AX-77190033	12125225	G	0.1429	0.7143	T	37.33	9.957e-10	0.06667
Z	AX-77190041	12129202	G	0.1429	0.7143	T	37.33	9.957e-10	0.06667
Z	AX-77190057	12139573	G	0.1429	0.7143	A	37.33	9.957e-10	0.06667
Z	AX-77190128	12192922	T	0.1429	0.7143	C	37.33	9.957e-10	0.06667
Z	AX-77190197	12234471	C	0.1429	0.7143	T	37.33	9.957e-10	0.06667
Z	AX-77190198	12238493	C	0.1429	0.7143	T	37.33	9.957e-10	0.06667
Z	AX-77190202	12243492	G	0.1429	0.7143	A	37.33	9.957e-10	0.06667
Z	AX-77190213	12251956	A	0.1429	0.7143	G	37.33	9.957e-10	0.06667
Z	AX-77190220	12257110	C	0.1429	0.7143	T	37.33	9.957e-10	0.06667
Z	AX-77190221	12258007	T	0.1429	0.7143	G	37.33	9.957e-10	0.06667
Z	AX-77190281	12312196	A	0.1429	0.7143	G	37.33	9.957e-10	0.06667
Z	AX-77190288	12317637	G	0.1429	0.7143	A	37.33	9.957e-10	0.06667
Z	AX-77190300	12334881	G	0.1429	0.7143	A	37.33	9.957e-10	0.06667
Z	AX-77190321	12352409	A	0.1429	0.7143	G	37.33	9.957e-10	0.06667
Z	AX-77190344	12378137	G	0.1429	0.7143	T	37.33	9.957e-10	0.06667
Z	AX-77190363	12398993	G	0.1429	0.7143	A	37.33	9.957e-10	0.06667
Z	AX-77190365	12404117	G	0.1429	0.7143	T	37.33	9.957e-10	0.06667
Z	AX-77190433	12462121	C	0.1429	0.7143	A	37.33	9.957e-10	0.06667
Z	AX-77190448	12473828	T	0.1429	0.7143	C	37.33	9.957e-10	0.06667
Z	AX-77190456	12481754	G	0.1429	0.7143	A	37.33	9.957e-10	0.06667
Z	AX-77190463	12489415	A	0.1429	0.7143	G	37.33	9.957e-10	0.06667
Z	AX-77190477	12499950	T	0.1429	0.7143	C	37.33	9.957e-10	0.06667
Z	AX-77190481	12505887	C	0.1429	0.7143	T	37.33	9.957e-10	0.06667
Z	AX-77190483	12507164	A	0.1429	0.7143	G	37.33	9.957e-10	0.06667
Z	AX-77190495	12515069	T	0.1429	0.7143	G	37.33	9.957e-10	0.06667
Z	AX-77190501	12520056	G	0.1429	0.7143	A	37.33	9.957e-10	0.06667
Z	AX-77190504	12522063	T	0.1429	0.7143	C	37.33	9.957e-10	0.06667
Z	AX-77190507	12528408	A	0.1429	0.7143	G	37.33	9.957e-10	0.06667
Z	AX-77190522	12539931	A	0.1429	0.7143	G	37.33	9.957e-10	0.06667
Z	AX-77190537	12554673	C	0.1429	0.7143	T	37.33	9.957e-10	0.06667
Z	AX-77190553	12575452	T	0.1429	0.7143	C	37.33	9.957e-10	0.06667
Z	AX-77190608	12618604	A	0.1429	0.7143	G	37.33	9.957e-10	0.06667
Z	AX-77190610	12620368	G	0.1429	0.7143	T	37.33	9.957e-10	0.06667
Z	AX-77190630	12660505	T	0.1429	0.7143	G	37.33	9.957e-10	0.06667
Z	AX-77190645	12672299	A	0.1429	0.7143	C	37.33	9.957e-10	0.06667
Z	AX-77190647	12676462	C	0.1429	0.7143	A	37.33	9.957e-10	0.06667
Z	AX-77190681	12701930	A	0.1429	0.7143	C	37.33	9.957e-10	0.06667
Z	AX-77283832	12676146	T	0.1429	0.7143	C	37.33	9.957e-10	0.06667
Z	AX-77284739	12054872	C	0.1429	0.7143	T	37.33	9.957e-10	0.06667
Z	AX-77284740	12248339	T	0.1429	0.7143	C	37.33	9.957e-10	0.06667
Z	AX-80742853	12141474	A	0.1429	0.7143	T	37.33	9.957e-10	0.06667
Z	AX-80801506	12039903	C	0.1429	0.7143	G	37.33	9.957e-10	0.06667
Z	AX-80816114	12324692	T	0.1429	0.7143	A	37.33	9.957e-10	0.06667
Z	AX-80818039	12112747	C	0.1429	0.7143	G	37.33	9.957e-10	0.06667
Z	AX-80839877	12484405	G	0.1429	0.7143	C	37.33	9.957e-10	0.06667
Z	AX-80889908	12457474	T	0.1429	0.7143	A	37.33	9.957e-10	0.06667
Z	AX-80922426	12129174	T	0.1429	0.7143	A	37.33	9.957e-10	0.06667
Z	AX-80937014	12451189	G	0.1429	0.7143	C	37.33	9.957e-10	0.06667
Z	AX-80949107	12131507	A	0.1429	0.7143	T	37.33	9.957e-10	0.06667
Z	AX-80963386	12305759	A	0.1429	0.7143	T	37.33	9.957e-10	0.06667
Z	AX-80969235	12276551	T	0.1429	0.7143	A	37.33	9.957e-10	0.06667
Z	AX-80985905	12089685	A	0.1429	0.7143	T	37.33	9.957e-10	0.06667
Z	AX-80994559	11920485	C	0.1429	0.7143	G	37.33	9.957e-10	0.06667
Z	AX-77190713	12731394	C	0.1786	0.75	T	36.76	1.337e-09	0.07246
Z	AX-77190943	12885473	G	0.1786	0.75	A	36.76	1.337e-09	0.07246
Z	AX-77190944	12885969	T	0.1786	0.75	C	36.76	1.337e-09	0.07246
Z	AX-77190991	12927479	A	0.1786	0.75	G	36.76	1.337e-09	0.07246
Z	AX-77191013	12943946	A	0.1786	0.75	G	36.76	1.337e-09	0.07246
Z	AX-77191033	12958181	T	0.1786	0.75	C	36.76	1.337e-09	0.07246
Z	AX-77191043	12967782	C	0.1786	0.75	T	36.76	1.337e-09	0.07246
Z	AX-80771855	12954102	T	0.1786	0.75	A	36.76	1.337e-09	0.07246
Z	AX-80846737	12985522	G	0.1786	0.75	C	36.76	1.337e-09	0.07246
Z	AX-80941893	12939805	T	0.1786	0.75	A	36.76	1.337e-09	0.07246
Z	AX-80946799	12984791	A	0.1786	0.75	T	36.76	1.337e-09	0.07246
Z	AX-77190526	12543253	C	0.1481	0.7143	T	35.82	2.159e-09	0.06957
Z	AX-77190958	12899630	T	0.1481	0.7143	C	35.82	2.159e-09	0.06957
Z	AX-77190986	12925149	T	0.1852	0.75	C	35.18	2.999e-09	0.07576
Z	AX-77191061	12983374	A	0.1852	0.75	C	35.18	2.999e-09	0.07576
Z	AX-77191001	12935304	T	0.1786	0.7407	C	35.04	3.227e-09	0.07609
Z	AX-77190722	12736433	C	0.1786	0.7143	T	32.52	1.182e-08	0.08696
Z	AX-77190723	12737260	A	0.1786	0.7143	G	32.52	1.182e-08	0.08696
Z	AX-77190733	12741187	A	0.1786	0.7143	G	32.52	1.182e-08	0.08696
Z	AX-77190735	12742559	A	0.1786	0.7143	C	32.52	1.182e-08	0.08696
Z	AX-77190961	12902338	C	0.1786	0.7143	T	32.52	1.182e-08	0.08696
Z	AX-77190962	12903280	C	0.1786	0.7143	A	32.52	1.182e-08	0.08696
Z	AX-77190968	12908004	T	0.1786	0.7143	C	32.52	1.182e-08	0.08696
Z	AX-77190978	12916879	G	0.1786	0.7143	A	32.52	1.182e-08	0.08696
Z	AX-80887358	13006701	G	0.2143	0.75	C	32.18	1.402e-08	0.09091
Z	AX-77191262	13150052	G	0.25	0.6786	A	20.68	5.437e-06	0.1579
Z	AX-77191267	13153621	C	0.25	0.6786	T	20.68	5.437e-06	0.1579
Z	AX-77188001	10147009	T	0.5	0.1071	C	20.44	6.152e-06	8.333
Z	AX-77188030	10168113	T	0.5	0.1071	C	20.44	6.152e-06	8.333
Z	AX-77188035	10170448	G	0.5	0.1071	A	20.44	6.152e-06	8.333
Z	AX-77188058	10194854	G	0.5	0.1071	A	20.44	6.152e-06	8.333
Z	AX-77188095	10221867	A	0.5	0.1071	C	20.44	6.152e-06	8.333
Z	AX-77188116	10243509	A	0.5	0.1071	G	20.44	6.152e-06	8.333
Z	AX-77188151	10279327	A	0.5	0.1071	G	20.44	6.152e-06	8.333
Z	AX-77188157	10283709	A	0.5	0.1071	G	20.44	6.152e-06	8.333
Z	AX-77188167	10293322	T	0.5	0.1071	C	20.44	6.152e-06	8.333
Z	AX-77188170	10296311	C	0.5	0.1071	T	20.44	6.152e-06	8.333
Z	AX-77188189	10310607	A	0.5	0.1071	G	20.44	6.152e-06	8.333
Z	AX-77188192	10315591	T	0.5	0.1071	C	20.44	6.152e-06	8.333
Z	AX-80797416	10308667	T	0.5	0.1071	A	20.44	6.152e-06	8.333
Z	AX-80853704	10245569	T	0.5	0.1071	A	20.44	6.152e-06	8.333
Z	AX-80876881	10219013	C	0.5	0.1071	G	20.44	6.152e-06	8.333
Z	AX-77188177	10301618	C	0.5	0.1111	A	19.47	1.023e-05	8
Z	AX-77202350	22180017	C	0.4643	0.1071	T	17.5	2.873e-05	7.222
Z	AX-77202371	22194282	C	0.4643	0.1071	T	17.5	2.873e-05	7.222
Z	AX-77202376	22196716	C	0.4643	0.1071	T	17.5	2.873e-05	7.222
Z	AX-80802879	22191151	T	0.4643	0.1071	A	17.5	2.873e-05	7.222
Z	AX-77275059	9532734	C	0.6429	0.25	T	17.49	2.894e-05	5.4
Z	AX-77275066	9538680	A	0.6429	0.25	G	17.49	2.894e-05	5.4
Z	AX-77275071	9541776	C	0.6429	0.25	T	17.49	2.894e-05	5.4
Z	AX-77275073	9544669	C	0.6429	0.25	T	17.49	2.894e-05	5.4
Z	AX-77275078	9546829	C	0.6429	0.25	T	17.49	2.894e-05	5.4
Z	AX-77275355	9754677	A	0.6429	0.25	G	17.49	2.894e-05	5.4
Z	AX-77275418	9801854	G	0.6429	0.25	A	17.49	2.894e-05	5.4
Z	AX-77275449	9825176	A	0.6429	0.25	G	17.49	2.894e-05	5.4
Z	AX-77275461	9834617	C	0.6429	0.25	T	17.49	2.894e-05	5.4
Z	AX-77275500	9857815	G	0.6429	0.25	A	17.49	2.894e-05	5.4
Z	AX-77275510	9865353	C	0.6429	0.25	T	17.49	2.894e-05	5.4
Z	AX-77275539	9885083	T	0.6429	0.25	C	17.49	2.894e-05	5.4
Z	AX-77275565	9902351	G	0.6429	0.25	A	17.49	2.894e-05	5.4
Z	AX-77275568	9905414	C	0.6429	0.25	T	17.49	2.894e-05	5.4
Z	AX-77284690	9849741	T	0.6429	0.25	C	17.49	2.894e-05	5.4
Z	AX-80784477	9526902	A	0.6429	0.25	T	17.49	2.894e-05	5.4
Z	AX-77202536	22312369	T	0.5	0.1429	G	16.37	5.199e-05	6
Z	AX-77202569	22332078	G	0.5	0.1429	A	16.37	5.199e-05	6
Z	AX-77202584	22342024	T	0.5	0.1429	C	16.37	5.199e-05	6
Z	AX-77202586	22343046	G	0.5	0.1429	A	16.37	5.199e-05	6
Z	AX-77275678	9981318	G	0.5	0.1429	T	16.37	5.199e-05	6
Z	AX-77275681	9983564	C	0.5	0.1429	T	16.37	5.199e-05	6
Z	AX-77275685	9987913	T	0.5	0.1429	C	16.37	5.199e-05	6
Z	AX-77275691	9991941	T	0.5	0.1429	C	16.37	5.199e-05	6
Z	AX-77275694	9995247	C	0.5	0.1429	T	16.37	5.199e-05	6
Z	AX-77275790	10073746	C	0.5	0.1429	T	16.37	5.199e-05	6
Z	AX-77275797	10080406	A	0.5	0.1429	G	16.37	5.199e-05	6
Z	AX-77275803	10085861	C	0.5	0.1429	T	16.37	5.199e-05	6
Z	AX-77284694	9991615	G	0.5	0.1429	A	16.37	5.199e-05	6
Z	AX-80837352	10108169	A	0.5	0.1429	T	16.37	5.199e-05	6
Z	AX-80929946	22315145	T	0.5	0.1429	A	16.37	5.199e-05	6
Z	AX-77275504	9861786	A	0.6296	0.25	G	16.11	5.981e-05	5.1
Z	AX-77275792	10075322	C	0.4815	0.1429	T	14.76	0.000122	5.571
Z	AX-77187963	10113820	G	0.4286	0.1071	A	14.75	0.0001227	6.25
Z	AX-77187988	10136932	A	0.4286	0.1071	G	14.75	0.0001227	6.25
Z	AX-77188013	10155436	A	0.4286	0.1071	G	14.75	0.0001227	6.25
Z	AX-77188047	10177847	C	0.4286	0.1071	T	14.75	0.0001227	6.25
Z	AX-77188077	10210526	A	0.4286	0.1071	G	14.75	0.0001227	6.25
Z	AX-77188103	10229709	T	0.4286	0.1071	C	14.75	0.0001227	6.25
Z	AX-77188133	10257382	T	0.4286	0.1071	C	14.75	0.0001227	6.25
Z	AX-77275596	9922383	T	0.4286	0.1071	C	14.75	0.0001227	6.25
Z	AX-77275630	9947163	G	0.4286	0.1071	A	14.75	0.0001227	6.25
Z	AX-77275632	9949349	A	0.4286	0.1071	C	14.75	0.0001227	6.25
Z	AX-77275637	9954009	G	0.4286	0.1071	A	14.75	0.0001227	6.25
Z	AX-77275638	9954895	A	0.4286	0.1071	G	14.75	0.0001227	6.25
Z	AX-77275647	9960168	A	0.4286	0.1071	G	14.75	0.0001227	6.25
Z	AX-77275712	10008768	C	0.4286	0.1071	T	14.75	0.0001227	6.25
Z	AX-77275773	10061096	C	0.4286	0.1071	T	14.75	0.0001227	6.25
Z	AX-77275774	10061445	T	0.4286	0.1071	G	14.75	0.0001227	6.25
Z	AX-77275782	10069773	C	0.4286	0.1071	T	14.75	0.0001227	6.25
Z	AX-80745101	9997353	A	0.4286	0.1071	T	14.75	0.0001227	6.25
Z	AX-80854359	10132782	T	0.4286	0.1071	A	14.75	0.0001227	6.25
Z	AX-80882803	10065444	C	0.4286	0.1071	G	14.75	0.0001227	6.25
Z	AX-81002739	9927940	T	0.4286	0.1071	A	14.75	0.0001227	6.25
Z	AX-77191360	13246954	T	0.25	0.6071	C	14.58	0.0001341	0.2157
Z	AX-77191363	13249912	G	0.25	0.6071	A	14.58	0.0001341	0.2157
Z	AX-77191365	13251303	T	0.25	0.6071	C	14.58	0.0001341	0.2157
Z	AX-77191375	13262651	T	0.25	0.6071	G	14.58	0.0001341	0.2157
Z	AX-77191382	13268188	G	0.25	0.6071	A	14.58	0.0001341	0.2157
Z	AX-77191385	13270023	A	0.25	0.6071	G	14.58	0.0001341	0.2157
Z	AX-77191389	13273975	T	0.25	0.6071	C	14.58	0.0001341	0.2157
Z	AX-77191408	13288826	T	0.25	0.6071	C	14.58	0.0001341	0.2157
Z	AX-77191409	13290915	T	0.25	0.6071	C	14.58	0.0001341	0.2157
Z	AX-77191414	13294227	C	0.25	0.6071	T	14.58	0.0001341	0.2157
Z	AX-77191418	13297977	C	0.25	0.6071	T	14.58	0.0001341	0.2157
Z	AX-77191422	13301994	T	0.25	0.6071	G	14.58	0.0001341	0.2157
Z	AX-77191425	13304435	A	0.25	0.6071	C	14.58	0.0001341	0.2157
Z	AX-77191426	13304753	A	0.25	0.6071	G	14.58	0.0001341	0.2157
Z	AX-77191429	13307634	G	0.25	0.6071	A	14.58	0.0001341	0.2157
Z	AX-77191437	13311906	A	0.25	0.6071	G	14.58	0.0001341	0.2157
Z	AX-77191452	13321930	G	0.25	0.6071	A	14.58	0.0001341	0.2157
Z	AX-77191455	13324545	T	0.25	0.6071	C	14.58	0.0001341	0.2157
Z	AX-77191459	13327917	T	0.25	0.6071	C	14.58	0.0001341	0.2157
Z	AX-77191462	13329365	A	0.25	0.6071	G	14.58	0.0001341	0.2157
Z	AX-77191465	13331725	G	0.25	0.6071	A	14.58	0.0001341	0.2157
Z	AX-77191467	13336591	G	0.25	0.6071	A	14.58	0.0001341	0.2157
Z	AX-77191473	13338937	T	0.25	0.6071	C	14.58	0.0001341	0.2157
Z	AX-77191474	13342437	T	0.25	0.6071	C	14.58	0.0001341	0.2157
Z	AX-77191476	13344075	C	0.25	0.6071	T	14.58	0.0001341	0.2157
Z	AX-77191483	13347940	G	0.25	0.6071	A	14.58	0.0001341	0.2157
Z	AX-77191491	13351069	A	0.25	0.6071	G	14.58	0.0001341	0.2157
Z	AX-77191493	13353540	A	0.25	0.6071	G	14.58	0.0001341	0.2157
Z	AX-77191499	13359312	G	0.25	0.6071	A	14.58	0.0001341	0.2157
Z	AX-77191502	13360630	G	0.25	0.6071	T	14.58	0.0001341	0.2157
Z	AX-77191652	13473075	T	0.25	0.6071	C	14.58	0.0001341	0.2157
Z	AX-77191677	13494384	C	0.25	0.6071	T	14.58	0.0001341	0.2157
Z	AX-77283855	13263092	A	0.25	0.6071	G	14.58	0.0001341	0.2157
Z	AX-80786146	13491147	C	0.25	0.6071	G	14.58	0.0001341	0.2157
Z	AX-80833219	13468426	T	0.25	0.6071	A	14.58	0.0001341	0.2157
Z	AX-80853448	13309699	A	0.25	0.6071	T	14.58	0.0001341	0.2157
Z	AX-80939349	13348827	G	0.25	0.6071	C	14.58	0.0001341	0.2157
Z	AX-77274901	9423605	T	0.6429	0.2857	C	14.36	0.0001511	4.5
Z	AX-77274905	9427144	A	0.6429	0.2857	C	14.36	0.0001511	4.5
Z	AX-77274907	9427949	G	0.6429	0.2857	A	14.36	0.0001511	4.5
Z	AX-80935181	9434354	G	0.6429	0.2857	C	14.36	0.0001511	4.5
Z	AX-77193013	14636345	T	0.1111	0.4286	C	13.97	0.0001859	0.1667
Z	AX-77192648	14286263	G	0.1429	0.4643	A	13.68	0.0002164	0.1923
Z	AX-77192669	14299804	G	0.1429	0.4643	T	13.68	0.0002164	0.1923
Z	AX-77192727	14376108	G	0.1429	0.4643	T	13.68	0.0002164	0.1923
Z	AX-77192730	14377677	T	0.1429	0.4643	C	13.68	0.0002164	0.1923
Z	AX-77192743	14384659	C	0.1429	0.4643	T	13.68	0.0002164	0.1923
Z	AX-77192749	14388955	C	0.1429	0.4643	T	13.68	0.0002164	0.1923
Z	AX-77192753	14391679	C	0.1429	0.4643	T	13.68	0.0002164	0.1923
Z	AX-77192799	14427484	G	0.1429	0.4643	A	13.68	0.0002164	0.1923
Z	AX-77192810	14435356	C	0.1429	0.4643	T	13.68	0.0002164	0.1923
Z	AX-77192812	14437433	C	0.1429	0.4643	T	13.68	0.0002164	0.1923
Z	AX-77192815	14443166	C	0.1429	0.4643	T	13.68	0.0002164	0.1923
Z	AX-77192818	14445926	C	0.1429	0.4643	T	13.68	0.0002164	0.1923
Z	AX-77192829	14453301	G	0.1429	0.4643	A	13.68	0.0002164	0.1923
Z	AX-77192831	14459365	A	0.1429	0.4643	G	13.68	0.0002164	0.1923
Z	AX-77192846	14470528	C	0.1429	0.4643	T	13.68	0.0002164	0.1923
Z	AX-77192849	14472362	C	0.1429	0.4643	T	13.68	0.0002164	0.1923
Z	AX-77192852	14475986	T	0.1429	0.4643	C	13.68	0.0002164	0.1923
Z	AX-77192860	14482748	G	0.1429	0.4643	A	13.68	0.0002164	0.1923
Z	AX-77192865	14486293	A	0.1429	0.4643	G	13.68	0.0002164	0.1923
Z	AX-77192883	14499556	C	0.1429	0.4643	T	13.68	0.0002164	0.1923
Z	AX-77192886	14501578	T	0.1429	0.4643	C	13.68	0.0002164	0.1923
Z	AX-77192893	14506953	G	0.1429	0.4643	A	13.68	0.0002164	0.1923
Z	AX-77192900	14518676	T	0.1429	0.4643	C	13.68	0.0002164	0.1923
Z	AX-77192910	14524707	C	0.1429	0.4643	T	13.68	0.0002164	0.1923
Z	AX-77192921	14533930	A	0.1429	0.4643	C	13.68	0.0002164	0.1923
Z	AX-77192922	14534320	T	0.1429	0.4643	C	13.68	0.0002164	0.1923
Z	AX-77192933	14544704	T	0.1429	0.4643	C	13.68	0.0002164	0.1923
Z	AX-77192935	14546713	G	0.1429	0.4643	A	13.68	0.0002164	0.1923
Z	AX-77192942	14571568	G	0.1429	0.4643	A	13.68	0.0002164	0.1923
Z	AX-77193007	14633213	T	0.1429	0.4643	C	13.68	0.0002164	0.1923
Z	AX-77193018	14640998	T	0.1429	0.4643	C	13.68	0.0002164	0.1923
Z	AX-77275097	9562215	A	0.4643	0.1429	G	13.68	0.0002164	5.2
Z	AX-77275110	9568384	G	0.4643	0.1429	A	13.68	0.0002164	5.2
Z	AX-77275230	9654514	C	0.4643	0.1429	T	13.68	0.0002164	5.2
Z	AX-77275261	9682133	A	0.4643	0.1429	G	13.68	0.0002164	5.2
Z	AX-77275272	9691359	C	0.4643	0.1429	A	13.68	0.0002164	5.2
Z	AX-77275291	9707654	G	0.4643	0.1429	A	13.68	0.0002164	5.2
Z	AX-77275298	9714321	C	0.4643	0.1429	T	13.68	0.0002164	5.2
Z	AX-77275307	9722410	T	0.4643	0.1429	C	13.68	0.0002164	5.2
Z	AX-77275324	9736766	C	0.4643	0.1429	A	13.68	0.0002164	5.2
Z	AX-77275329	9741053	A	0.4643	0.1429	G	13.68	0.0002164	5.2
Z	AX-77275336	9744313	G	0.4643	0.1429	T	13.68	0.0002164	5.2
Z	AX-80751484	14378582	C	0.1429	0.4643	G	13.68	0.0002164	0.1923
Z	AX-80789424	9694857	C	0.4643	0.1429	G	13.68	0.0002164	5.2
Z	AX-80807653	9565256	G	0.4643	0.1429	C	13.68	0.0002164	5.2
Z	AX-80810692	14510441	T	0.1429	0.4643	A	13.68	0.0002164	0.1923
Z	AX-80901988	9686668	G	0.4643	0.1429	C	13.68	0.0002164	5.2
Z	AX-80907924	9697198	G	0.4643	0.1429	C	13.68	0.0002164	5.2
Z	AX-80923381	14525829	A	0.1429	0.4643	T	13.68	0.0002164	0.1923
Z	AX-80937825	9657843	C	0.4643	0.1429	G	13.68	0.0002164	5.2
Z	AX-80938455	14264536	A	0.1429	0.4643	T	13.68	0.0002164	0.1923
Z	AX-80945102	14466418	T	0.1429	0.4643	A	13.68	0.0002164	0.1923
Z	AX-80987975	14309793	T	0.1429	0.4643	A	13.68	0.0002164	0.1923
Z	AX-77201377	21484726	C	0.3571	0.07143	T	13.58	0.0002291	7.222
Z	AX-77201396	21494523	A	0.3571	0.07143	G	13.58	0.0002291	7.222
Z	AX-77201417	21504346	G	0.3571	0.07143	A	13.58	0.0002291	7.222
Z	AX-77201615	21644715	T	0.3571	0.07143	G	13.58	0.0002291	7.222
Z	AX-80867244	21662274	A	0.3571	0.07143	T	13.58	0.0002291	7.222
Z	AX-77191503	13362044	A	0.25	0.5926	G	13.26	0.0002709	0.2292
Z	AX-77274899	9420501	T	0.6429	0.2963	C	13.25	0.0002731	4.275
Z	AX-77275010	9503309	T	0.6429	0.2963	G	13.25	0.0002731	4.275
Z	AX-77274909	9429065	G	0.6296	0.2857	A	13.11	0.000293	4.25
Z	AX-77187990	10139388	C	0.4074	0.1071	A	13.06	0.0003013	5.729
Z	AX-77202593	22348146	A	0.5357	0.2143	G	12.34	0.0004427	4.231
Z	AX-77192834	14464661	G	0.1429	0.4444	A	12.12	0.0004984	0.2083
Z	AX-77191273	13162159	T	0.25	0.5714	C	11.95	0.0005457	0.25
Z	AX-77191275	13163673	G	0.25	0.5714	A	11.95	0.0005457	0.25
Z	AX-77191276	13164699	A	0.25	0.5714	C	11.95	0.0005457	0.25
Z	AX-77191279	13166704	G	0.25	0.5714	A	11.95	0.0005457	0.25
Z	AX-77191290	13174381	T	0.25	0.5714	C	11.95	0.0005457	0.25
Z	AX-77191297	13181237	G	0.25	0.5714	T	11.95	0.0005457	0.25
Z	AX-77191405	13286794	T	0.25	0.5714	C	11.95	0.0005457	0.25
Z	AX-77191559	13403341	A	0.25	0.5714	G	11.95	0.0005457	0.25
Z	AX-77191561	13404407	G	0.25	0.5714	T	11.95	0.0005457	0.25
Z	AX-77191571	13411903	T	0.25	0.5714	C	11.95	0.0005457	0.25
Z	AX-77191589	13429364	T	0.25	0.5714	C	11.95	0.0005457	0.25
Z	AX-77191593	13431910	A	0.25	0.5714	G	11.95	0.0005457	0.25
Z	AX-77191622	13449035	A	0.25	0.5714	G	11.95	0.0005457	0.25
Z	AX-77191635	13456367	G	0.25	0.5714	A	11.95	0.0005457	0.25
Z	AX-77191663	13485817	T	0.25	0.5714	C	11.95	0.0005457	0.25
Z	AX-77191665	13487073	T	0.25	0.5714	C	11.95	0.0005457	0.25
Z	AX-77191666	13487826	T	0.25	0.5714	G	11.95	0.0005457	0.25
Z	AX-77191668	13489715	G	0.25	0.5714	T	11.95	0.0005457	0.25
Z	AX-77191672	13491301	G	0.25	0.5714	A	11.95	0.0005457	0.25
Z	AX-77191701	13506515	G	0.25	0.5714	T	11.95	0.0005457	0.25
Z	AX-77191707	13510356	A	0.25	0.5714	G	11.95	0.0005457	0.25
Z	AX-77191712	13513648	A	0.25	0.5714	G	11.95	0.0005457	0.25
Z	AX-77191716	13516817	G	0.25	0.5714	A	11.95	0.0005457	0.25
Z	AX-77191721	13521313	C	0.25	0.5714	T	11.95	0.0005457	0.25
Z	AX-77191832	13604649	T	0.25	0.5714	C	11.95	0.0005457	0.25
Z	AX-80764097	13454044	T	0.25	0.5714	A	11.95	0.0005457	0.25
Z	AX-80803087	13462580	A	0.25	0.5714	T	11.95	0.0005457	0.25
Z	AX-80806492	13445454	C	0.25	0.5714	G	11.95	0.0005457	0.25
Z	AX-80905241	13168879	A	0.25	0.5714	T	11.95	0.0005457	0.25
Z	AX-77192878	14496505	A	0.1429	0.4286	G	11.2	0.000818	0.2222
Z	AX-77192932	14544460	A	0.1429	0.4286	C	11.2	0.000818	0.2222
Z	AX-77192947	14574380	T	0.1429	0.4286	C	11.2	0.000818	0.2222
Z	AX-77192950	14577834	T	0.1429	0.4286	C	11.2	0.000818	0.2222
Z	AX-77192986	14616064	A	0.1429	0.4286	G	11.2	0.000818	0.2222
Z	AX-77192999	14626792	G	0.1429	0.4286	T	11.2	0.000818	0.2222
Z	AX-77193001	14628556	G	0.1429	0.4286	A	11.2	0.000818	0.2222
Z	AX-77193002	14629422	A	0.1429	0.4286	G	11.2	0.000818	0.2222
Z	AX-77193004	14630119	G	0.1429	0.4286	A	11.2	0.000818	0.2222
Z	AX-77193008	14633934	G	0.1429	0.4286	A	11.2	0.000818	0.2222
Z	AX-77193014	14636426	C	0.1429	0.4286	T	11.2	0.000818	0.2222
Z	AX-77193023	14646420	C	0.1429	0.4286	T	11.2	0.000818	0.2222
Z	AX-77193025	14650290	G	0.1429	0.4286	A	11.2	0.000818	0.2222
Z	AX-77193028	14652413	T	0.1429	0.4286	C	11.2	0.000818	0.2222
Z	AX-77193030	14652917	T	0.1429	0.4286	C	11.2	0.000818	0.2222
Z	AX-77193036	14657195	G	0.1429	0.4286	T	11.2	0.000818	0.2222
Z	AX-77193038	14659429	A	0.1429	0.4286	G	11.2	0.000818	0.2222
Z	AX-77193041	14660864	C	0.1429	0.4286	T	11.2	0.000818	0.2222
Z	AX-77193046	14664391	A	0.1429	0.4286	G	11.2	0.000818	0.2222
Z	AX-77193060	14674510	T	0.1429	0.4286	G	11.2	0.000818	0.2222
Z	AX-77193061	14674877	T	0.1429	0.4286	C	11.2	0.000818	0.2222
Z	AX-77193085	14696690	G	0.1429	0.4286	A	11.2	0.000818	0.2222
Z	AX-77193095	14701285	C	0.1429	0.4286	T	11.2	0.000818	0.2222
Z	AX-77193099	14704365	A	0.1429	0.4286	G	11.2	0.000818	0.2222
Z	AX-77193106	14711043	T	0.1429	0.4286	C	11.2	0.000818	0.2222
Z	AX-77193107	14711786	T	0.1429	0.4286	C	11.2	0.000818	0.2222
Z	AX-77193116	14720642	A	0.1429	0.4286	G	11.2	0.000818	0.2222
Z	AX-77193120	14725012	T	0.1429	0.4286	C	11.2	0.000818	0.2222
Z	AX-77193130	14731198	G	0.1429	0.4286	T	11.2	0.000818	0.2222
Z	AX-77193132	14732336	G	0.1429	0.4286	T	11.2	0.000818	0.2222
Z	AX-77275062	9534124	G	0.4286	0.1429	A	11.2	0.000818	4.5
Z	AX-77275092	9558036	G	0.4286	0.1429	T	11.2	0.000818	4.5
Z	AX-77275382	9775414	C	0.4286	0.1429	T	11.2	0.000818	4.5
Z	AX-77275394	9782599	C	0.4286	0.1429	T	11.2	0.000818	4.5
Z	AX-77275403	9787318	T	0.4286	0.1429	C	11.2	0.000818	4.5
Z	AX-77275467	9838035	C	0.4286	0.1429	T	11.2	0.000818	4.5
Z	AX-77275492	9852645	G	0.4286	0.1429	A	11.2	0.000818	4.5
Z	AX-77275528	9878137	G	0.4286	0.1429	A	11.2	0.000818	4.5
Z	AX-77275541	9887759	A	0.4286	0.1429	G	11.2	0.000818	4.5
Z	AX-77275543	9889332	C	0.4286	0.1429	A	11.2	0.000818	4.5
Z	AX-77275585	9916991	T	0.4286	0.1429	C	11.2	0.000818	4.5
Z	AX-77283886	14632661	G	0.1429	0.4286	A	11.2	0.000818	0.2222
Z	AX-77284680	9561619	C	0.4286	0.1429	T	11.2	0.000818	4.5
Z	AX-77284692	9909345	G	0.4286	0.1429	A	11.2	0.000818	4.5
Z	AX-80770081	14523021	G	0.1429	0.4286	C	11.2	0.000818	0.2222
Z	AX-80862005	14536761	G	0.1429	0.4286	C	11.2	0.000818	0.2222
Z	AX-80889493	14739818	G	0.1429	0.4286	C	11.2	0.000818	0.2222
Z	AX-80994380	14729503	C	0.1429	0.4286	G	11.2	0.000818	0.2222
Z	AX-77201211	21374718	G	0.3214	0.07143	T	11.09	0.0008694	6.158
Z	AX-77201217	21382850	A	0.3214	0.07143	G	11.09	0.0008694	6.158
Z	AX-77201339	21458368	T	0.3214	0.07143	C	11.09	0.0008694	6.158
Z	AX-77201520	21574820	C	0.3214	0.07143	T	11.09	0.0008694	6.158
Z	AX-77201522	21577385	A	0.3214	0.07143	G	11.09	0.0008694	6.158
Z	AX-77201524	21580852	C	0.3214	0.07143	T	11.09	0.0008694	6.158
Z	AX-77201529	21583821	T	0.3214	0.07143	C	11.09	0.0008694	6.158
Z	AX-77201563	21604189	G	0.3214	0.07143	A	11.09	0.0008694	6.158
Z	AX-77201567	21607543	A	0.3214	0.07143	C	11.09	0.0008694	6.158
Z	AX-77201600	21635219	T	0.3214	0.07143	C	11.09	0.0008694	6.158
Z	AX-80758462	21573661	T	0.3214	0.07143	A	11.09	0.0008694	6.158
Z	AX-80817774	21566341	C	0.3214	0.07143	G	11.09	0.0008694	6.158
Z	AX-80863898	21611222	A	0.3214	0.07143	T	11.09	0.0008694	6.158
Z	AX-77191302	13189037	C	0.25	0.5556	T	10.69	0.001075	0.2667
Z	AX-77191676	13493906	C	0.25	0.5556	A	10.69	0.001075	0.2667
Z	AX-77275040	9523293	T	0.4286	0.1481	C	10.48	0.001207	4.312
Z	AX-77203870	23233184	T	0.1071	0.3571	G	9.818	0.001729	0.216
Z	AX-77193082	14693546	C	0.1429	0.4074	T	9.7	0.001843	0.2424
Z	AX-77191833	13606646	G	0.3214	0.6071	A	9.19	0.002434	0.3065
Z	AX-77202529	22305147	A	0.3214	0.6071	G	9.19	0.002434	0.3065
Z	AX-77202532	22309281	T	0.3214	0.6071	C	9.19	0.002434	0.3065
Z	AX-77202535	22310130	A	0.3214	0.6071	G	9.19	0.002434	0.3065
Z	AX-77202544	22319125	C	0.3214	0.6071	T	9.19	0.002434	0.3065
Z	AX-77202570	22333174	T	0.3214	0.6071	C	9.19	0.002434	0.3065
Z	AX-77202575	22335765	C	0.3214	0.6071	T	9.19	0.002434	0.3065
Z	AX-77202576	22336859	C	0.3214	0.6071	T	9.19	0.002434	0.3065
Z	AX-80804658	22323010	C	0.3214	0.6071	G	9.19	0.002434	0.3065
Z	AX-80987148	22317718	T	0.3214	0.6071	A	9.19	0.002434	0.3065
Z	AX-77191949	13698106	G	0.6429	0.3571	A	9.143	0.002497	3.24
Z	AX-77191980	13721430	A	0.6429	0.3571	G	9.143	0.002497	3.24
Z	AX-77191986	13730330	A	0.6429	0.3571	C	9.143	0.002497	3.24
Z	AX-77191996	13741417	C	0.6429	0.3571	T	9.143	0.002497	3.24
Z	AX-77191999	13745140	G	0.6429	0.3571	A	9.143	0.002497	3.24
Z	AX-77192002	13748851	T	0.6429	0.3571	G	9.143	0.002497	3.24
Z	AX-77192011	13756901	C	0.6429	0.3571	T	9.143	0.002497	3.24
Z	AX-77192015	13764403	A	0.6429	0.3571	C	9.143	0.002497	3.24
Z	AX-77192489	14151229	T	0.6429	0.3571	C	9.143	0.002497	3.24
Z	AX-77192494	14159629	C	0.6429	0.3571	T	9.143	0.002497	3.24
Z	AX-77192498	14164602	A	0.6429	0.3571	G	9.143	0.002497	3.24
Z	AX-77192511	14175865	C	0.6429	0.3571	A	9.143	0.002497	3.24
Z	AX-77192533	14189880	T	0.6429	0.3571	C	9.143	0.002497	3.24
Z	AX-77192540	14192953	A	0.6429	0.3571	G	9.143	0.002497	3.24
Z	AX-77192552	14201003	G	0.6429	0.3571	A	9.143	0.002497	3.24
Z	AX-77192582	14228260	C	0.6429	0.3571	T	9.143	0.002497	3.24
Z	AX-77192587	14231130	G	0.6429	0.3571	A	9.143	0.002497	3.24
Z	AX-77192590	14232601	G	0.6429	0.3571	A	9.143	0.002497	3.24
Z	AX-77202333	22169914	T	0.3571	0.6429	G	9.143	0.002497	0.3086
Z	AX-77202336	22171742	C	0.3571	0.6429	T	9.143	0.002497	0.3086
Z	AX-77283868	13778253	T	0.6429	0.3571	G	9.143	0.002497	3.24
Z	AX-80848628	14182543	C	0.6429	0.3571	G	9.143	0.002497	3.24
Z	AX-80871280	13757919	G	0.6429	0.3571	C	9.143	0.002497	3.24
Z	AX-80888052	22188110	G	0.3571	0.6429	C	9.143	0.002497	0.3086
Z	AX-80920228	13717197	G	0.6429	0.3571	C	9.143	0.002497	3.24
Z	AX-81002722	13780249	G	0.6429	0.3571	C	9.143	0.002497	3.24
Z	AX-77193070	14680549	C	0.1429	0.3929	T	8.924	0.002815	0.2576
Z	AX-77193071	14681943	A	0.1429	0.3929	G	8.924	0.002815	0.2576
Z	AX-77193110	14714223	T	0.1429	0.3929	C	8.924	0.002815	0.2576
Z	AX-77193121	14725650	G	0.1429	0.3929	A	8.924	0.002815	0.2576
Z	AX-77193143	14739013	G	0.1429	0.3929	T	8.924	0.002815	0.2576
Z	AX-77193147	14740627	T	0.1429	0.3929	C	8.924	0.002815	0.2576
Z	AX-77198673	19473157	T	0.3929	0.1429	C	8.924	0.002815	3.882
Z	AX-77198741	19523592	C	0.3929	0.1429	T	8.924	0.002815	3.882
Z	AX-77199159	19816466	C	0.3929	0.1429	T	8.924	0.002815	3.882
Z	AX-77199167	19820768	A	0.3929	0.1429	G	8.924	0.002815	3.882
Z	AX-77199185	19833594	G	0.3929	0.1429	A	8.924	0.002815	3.882
Z	AX-77199194	19839188	T	0.3929	0.1429	C	8.924	0.002815	3.882
Z	AX-77199213	19853553	T	0.3929	0.1429	G	8.924	0.002815	3.882
Z	AX-77199247	19875431	G	0.3929	0.1429	A	8.924	0.002815	3.882
Z	AX-77199249	19879055	C	0.3929	0.1429	T	8.924	0.002815	3.882
Z	AX-77199256	19882505	T	0.3929	0.1429	C	8.924	0.002815	3.882
Z	AX-77199257	19885509	G	0.3929	0.1429	A	8.924	0.002815	3.882
Z	AX-77199259	19886833	C	0.3929	0.1429	T	8.924	0.002815	3.882
Z	AX-77199260	19888394	A	0.3929	0.1429	G	8.924	0.002815	3.882
Z	AX-77203506	23008376	C	0.1429	0.3929	T	8.924	0.002815	0.2576
Z	AX-77203512	23012569	T	0.1429	0.3929	C	8.924	0.002815	0.2576
Z	AX-77203515	23014162	C	0.1429	0.3929	T	8.924	0.002815	0.2576
Z	AX-77203531	23025787	G	0.1429	0.3929	A	8.924	0.002815	0.2576
Z	AX-77203534	23027019	G	0.1429	0.3929	T	8.924	0.002815	0.2576
Z	AX-77203539	23030778	T	0.1429	0.3929	C	8.924	0.002815	0.2576
Z	AX-77203553	23042206	T	0.1429	0.3929	C	8.924	0.002815	0.2576
Z	AX-77203555	23043372	A	0.1429	0.3929	G	8.924	0.002815	0.2576
Z	AX-77203562	23046587	C	0.1429	0.3929	A	8.924	0.002815	0.2576
Z	AX-77203594	23067054	G	0.1429	0.3929	A	8.924	0.002815	0.2576
Z	AX-77203616	23076589	C	0.1429	0.3929	T	8.924	0.002815	0.2576
Z	AX-77203713	23135209	T	0.1429	0.3929	C	8.924	0.002815	0.2576
Z	AX-77203717	23138628	C	0.1429	0.3929	T	8.924	0.002815	0.2576
Z	AX-77203728	23145455	T	0.1429	0.3929	C	8.924	0.002815	0.2576
Z	AX-77203733	23147507	C	0.1429	0.3929	T	8.924	0.002815	0.2576
Z	AX-77203736	23149448	A	0.1429	0.3929	C	8.924	0.002815	0.2576
Z	AX-77203739	23156153	G	0.1429	0.3929	A	8.924	0.002815	0.2576
Z	AX-77203746	23160412	C	0.1429	0.3929	T	8.924	0.002815	0.2576
Z	AX-77203751	23163257	T	0.1429	0.3929	C	8.924	0.002815	0.2576
Z	AX-77203762	23168340	G	0.1429	0.3929	A	8.924	0.002815	0.2576
Z	AX-77203769	23171828	A	0.1429	0.3929	G	8.924	0.002815	0.2576
Z	AX-77203772	23174004	G	0.1429	0.3929	A	8.924	0.002815	0.2576
Z	AX-77203781	23180202	C	0.1429	0.3929	T	8.924	0.002815	0.2576
Z	AX-77203794	23189650	G	0.1429	0.3929	A	8.924	0.002815	0.2576
Z	AX-77203800	23193371	T	0.1429	0.3929	G	8.924	0.002815	0.2576
Z	AX-77203802	23194332	G	0.1429	0.3929	A	8.924	0.002815	0.2576
Z	AX-77203811	23200820	G	0.1429	0.3929	A	8.924	0.002815	0.2576
Z	AX-77203817	23204603	A	0.1429	0.3929	G	8.924	0.002815	0.2576
Z	AX-77203821	23207462	T	0.1429	0.3929	G	8.924	0.002815	0.2576
Z	AX-77203838	23216154	T	0.1429	0.3929	C	8.924	0.002815	0.2576
Z	AX-77203841	23217483	C	0.1429	0.3929	T	8.924	0.002815	0.2576
Z	AX-77203850	23222829	C	0.1429	0.3929	T	8.924	0.002815	0.2576
Z	AX-80831604	19473857	A	0.3929	0.1429	T	8.924	0.002815	3.882
Z	AX-80837962	23166028	C	0.1429	0.3929	G	8.924	0.002815	0.2576
Z	AX-80862863	19519279	A	0.3929	0.1429	T	8.924	0.002815	3.882
Z	AX-80864742	23070281	C	0.1429	0.3929	G	8.924	0.002815	0.2576
Z	AX-80870972	19838056	C	0.3929	0.1429	G	8.924	0.002815	3.882
Z	AX-80934973	23197049	C	0.1429	0.3929	G	8.924	0.002815	0.2576
Z	AX-77192031	13778161	C	0.6296	0.3571	T	8.167	0.004265	3.06
Z	AX-80796107	14234165	C	0.6296	0.3571	G	8.167	0.004265	3.06
Z	AX-77193506	1516772	A	0.03571	0.2143	G	8.163	0.004275	0.1358
Z	AX-77193522	1518270	A	0.03571	0.2143	G	8.163	0.004275	0.1358
Z	AX-77193544	1519677	A	0.03571	0.2143	C	8.163	0.004275	0.1358
Z	AX-77193622	1531635	G	0.03571	0.2143	A	8.163	0.004275	0.1358
Z	AX-77193631	1532435	G	0.03571	0.2143	A	8.163	0.004275	0.1358
Z	AX-77193708	1543219	T	0.03571	0.2143	G	8.163	0.004275	0.1358
Z	AX-77193970	1578436	C	0.03571	0.2143	T	8.163	0.004275	0.1358
Z	AX-77194990	1665336	T	0.03571	0.2143	C	8.163	0.004275	0.1358
Z	AX-77195056	1670821	G	0.03571	0.2143	A	8.163	0.004275	0.1358
Z	AX-77195123	1675624	C	0.03571	0.2143	T	8.163	0.004275	0.1358
Z	AX-77195201	1681842	G	0.03571	0.2143	A	8.163	0.004275	0.1358
Z	AX-77195239	1684794	G	0.03571	0.2143	A	8.163	0.004275	0.1358
Z	AX-77195709	1729202	T	0.03571	0.2143	C	8.163	0.004275	0.1358
Z	AX-77195796	1735522	G	0.03571	0.2143	A	8.163	0.004275	0.1358
Z	AX-77195865	1740293	T	0.03571	0.2143	C	8.163	0.004275	0.1358
Z	AX-77199754	2031577	C	0.03571	0.2143	A	8.163	0.004275	0.1358
Z	AX-77283121	1675957	A	0.03571	0.2143	G	8.163	0.004275	0.1358
Z	AX-80786420	1542141	C	0.03571	0.2143	G	8.163	0.004275	0.1358
Z	AX-80779219	22327812	G	0.3214	0.5926	C	8.153	0.004299	0.3257
Z	AX-77199262	19889867	A	0.3214	0.1071	G	7.636	0.00572	3.947
Z	AX-77199275	19898446	T	0.3214	0.1071	G	7.636	0.00572	3.947
Z	AX-77199426	20012357	C	0.3214	0.1071	T	7.636	0.00572	3.947
Z	AX-77199436	20020272	G	0.3214	0.1071	A	7.636	0.00572	3.947
Z	AX-77199551	20116922	G	0.3214	0.1071	A	7.636	0.00572	3.947
Z	AX-77199561	20125292	A	0.3214	0.1071	G	7.636	0.00572	3.947
Z	AX-77199650	20202214	G	0.3214	0.1071	T	7.636	0.00572	3.947
Z	AX-77199898	20405677	A	0.3214	0.1071	G	7.636	0.00572	3.947
Z	AX-77199914	20421502	C	0.3214	0.1071	T	7.636	0.00572	3.947
Z	AX-77199917	20422883	T	0.3214	0.1071	C	7.636	0.00572	3.947
Z	AX-77199931	20432967	A	0.3214	0.1071	G	7.636	0.00572	3.947
Z	AX-80867266	20026338	G	0.3214	0.1071	C	7.636	0.00572	3.947
Z	AX-77203047	22677516	A	0.2857	0.5357	G	7.231	0.007167	0.3467
Z	AX-77197338	1848433	T	0.07143	0.2593	C	7.087	0.007766	0.2198
Z	AX-77202187	22034601	T	0.3214	0.5714	C	7.081	0.007789	0.3553
Z	AX-77202199	22041676	A	0.3214	0.5714	G	7.081	0.007789	0.3553
Z	AX-77202203	22043563	A	0.3214	0.5714	G	7.081	0.007789	0.3553
Z	AX-77191845	13612998	T	0.3571	0.6071	C	7.009	0.00811	0.3595
Z	AX-77191846	13613719	A	0.3571	0.6071	G	7.009	0.00811	0.3595
Z	AX-77191854	13620458	T	0.3571	0.6071	C	7.009	0.00811	0.3595
Z	AX-77191861	13627250	G	0.3571	0.6071	A	7.009	0.00811	0.3595
Z	AX-77191863	13629593	A	0.3571	0.6071	G	7.009	0.00811	0.3595
Z	AX-77191869	13636254	A	0.3571	0.6071	G	7.009	0.00811	0.3595
Z	AX-77191884	13645263	A	0.3571	0.6071	G	7.009	0.00811	0.3595
Z	AX-77192023	13770792	A	0.3571	0.6071	G	7.009	0.00811	0.3595
Z	AX-77192028	13774808	G	0.3571	0.6071	A	7.009	0.00811	0.3595
Z	AX-77192075	13816249	G	0.3571	0.6071	A	7.009	0.00811	0.3595
Z	AX-77192079	13819390	A	0.3571	0.6071	C	7.009	0.00811	0.3595
Z	AX-77192082	13821526	T	0.3571	0.6071	C	7.009	0.00811	0.3595
Z	AX-77192083	13822098	G	0.3571	0.6071	A	7.009	0.00811	0.3595
Z	AX-77192087	13826356	G	0.3571	0.6071	A	7.009	0.00811	0.3595
Z	AX-77192088	13826801	A	0.3571	0.6071	G	7.009	0.00811	0.3595
Z	AX-77192092	13831047	C	0.3571	0.6071	T	7.009	0.00811	0.3595
Z	AX-77192108	13843810	C	0.3571	0.6071	T	7.009	0.00811	0.3595
Z	AX-80850251	13651237	T	0.3571	0.6071	A	7.009	0.00811	0.3595
Z	AX-80959242	13646427	C	0.3571	0.6071	G	7.009	0.00811	0.3595
Z	AX-77283314	9016842	C	0.5	0.2593	T	6.75	0.009374	2.857
Z	AX-77192073	1384008	C	0.07143	0.25	T	6.619	0.01009	0.2308
Z	AX-77192101	1386390	A	0.07143	0.25	G	6.619	0.01009	0.2308
Z	AX-77192126	1388195	A	0.07143	0.25	G	6.619	0.01009	0.2308
Z	AX-77192166	1390805	G	0.07143	0.25	A	6.619	0.01009	0.2308
Z	AX-77196082	1755307	A	0.07143	0.25	G	6.619	0.01009	0.2308
Z	AX-77196542	1785714	A	0.07143	0.25	G	6.619	0.01009	0.2308
Z	AX-77196647	1793236	C	0.07143	0.25	T	6.619	0.01009	0.2308
Z	AX-77196722	1798691	T	0.07143	0.25	C	6.619	0.01009	0.2308
Z	AX-77196876	1808186	G	0.07143	0.25	A	6.619	0.01009	0.2308
Z	AX-77196893	1809351	C	0.07143	0.25	T	6.619	0.01009	0.2308
Z	AX-77197014	1819357	A	0.07143	0.25	G	6.619	0.01009	0.2308
Z	AX-77197128	1829034	G	0.07143	0.25	A	6.619	0.01009	0.2308
Z	AX-77197247	1839806	C	0.07143	0.25	A	6.619	0.01009	0.2308
Z	AX-77197510	1863811	C	0.07143	0.25	T	6.619	0.01009	0.2308
Z	AX-77197526	1865616	G	0.07143	0.25	A	6.619	0.01009	0.2308
Z	AX-77197571	1869251	A	0.07143	0.25	G	6.619	0.01009	0.2308
Z	AX-77197586	1870890	A	0.07143	0.25	G	6.619	0.01009	0.2308
Z	AX-77197696	1881250	C	0.07143	0.25	T	6.619	0.01009	0.2308
Z	AX-77197712	1882672	G	0.07143	0.25	A	6.619	0.01009	0.2308
Z	AX-77197983	1902038	C	0.07143	0.25	T	6.619	0.01009	0.2308
Z	AX-77198659	1948551	T	0.07143	0.25	C	6.619	0.01009	0.2308
Z	AX-77199327	1996144	G	0.07143	0.25	T	6.619	0.01009	0.2308
Z	AX-80763624	1788965	T	0.07143	0.25	A	6.619	0.01009	0.2308
Z	AX-80796682	1944553	A	0.07143	0.25	T	6.619	0.01009	0.2308
Z	AX-80818326	1875227	G	0.07143	0.25	C	6.619	0.01009	0.2308
Z	AX-80820160	1988866	G	0.07143	0.25	C	6.619	0.01009	0.2308
Z	AX-80828354	1387484	G	0.07143	0.25	C	6.619	0.01009	0.2308
Z	AX-80854340	1902164	C	0.07143	0.25	G	6.619	0.01009	0.2308
Z	AX-80868452	1783439	G	0.07143	0.25	C	6.619	0.01009	0.2308
Z	AX-80902917	1900065	A	0.07143	0.25	T	6.619	0.01009	0.2308
Z	AX-80917965	1800831	C	0.07143	0.25	G	6.619	0.01009	0.2308
Z	AX-80992069	1751201	T	0.07143	0.25	A	6.619	0.01009	0.2308
Z	AX-77199429	20015324	G	0.3929	0.1786	A	6.3	0.01207	2.976
Z	AX-77199545	20111304	T	0.3929	0.1786	C	6.3	0.01207	2.976
Z	AX-77199592	20158210	T	0.3929	0.1786	G	6.3	0.01207	2.976
Z	AX-77199598	20159906	G	0.3929	0.1786	A	6.3	0.01207	2.976
Z	AX-77199627	20181459	C	0.3929	0.1786	T	6.3	0.01207	2.976
Z	AX-77199638	20192449	A	0.3929	0.1786	G	6.3	0.01207	2.976
Z	AX-77199639	20193130	C	0.3929	0.1786	T	6.3	0.01207	2.976
Z	AX-77199642	20195684	G	0.3929	0.1786	T	6.3	0.01207	2.976
Z	AX-77199648	20200478	C	0.3929	0.1786	T	6.3	0.01207	2.976
Z	AX-77199651	20203328	A	0.3929	0.1786	G	6.3	0.01207	2.976
Z	AX-77203227	22809565	T	0.1786	0.3929	C	6.3	0.01207	0.336
Z	AX-77203304	22859886	A	0.1786	0.3929	G	6.3	0.01207	0.336
Z	AX-77203361	22892878	T	0.1786	0.3929	C	6.3	0.01207	0.336
Z	AX-77203470	22978140	C	0.1786	0.3929	T	6.3	0.01207	0.336
Z	AX-77274774	9336736	A	0.3929	0.1786	G	6.3	0.01207	2.976
Z	AX-77274781	9341043	A	0.3929	0.1786	G	6.3	0.01207	2.976
Z	AX-77274786	9345267	T	0.3929	0.1786	C	6.3	0.01207	2.976
Z	AX-77274795	9349781	C	0.3929	0.1786	A	6.3	0.01207	2.976
Z	AX-77274812	9360995	T	0.3929	0.1786	C	6.3	0.01207	2.976
Z	AX-77274889	9414138	T	0.3929	0.1786	C	6.3	0.01207	2.976
Z	AX-77274890	9415207	A	0.3929	0.1786	G	6.3	0.01207	2.976
Z	AX-77274891	9415983	A	0.3929	0.1786	G	6.3	0.01207	2.976
Z	AX-77274917	9437525	C	0.3929	0.1786	T	6.3	0.01207	2.976
Z	AX-77275019	9510220	T	0.3929	0.1786	C	6.3	0.01207	2.976
Z	AX-77275027	9514537	T	0.3929	0.1786	C	6.3	0.01207	2.976
Z	AX-80752494	20038932	T	0.3929	0.1786	A	6.3	0.01207	2.976
Z	AX-80756127	20177040	C	0.3929	0.1786	G	6.3	0.01207	2.976
Z	AX-80768365	20128613	G	0.3929	0.1786	C	6.3	0.01207	2.976
Z	AX-80898322	20171183	A	0.3929	0.1786	T	6.3	0.01207	2.976
Z	AX-77189522	1173560	T	0.07407	0.25	C	6.217	0.01265	0.24
Z	AX-77191885	1367227	C	0.07407	0.25	T	6.217	0.01265	0.24
Z	AX-77191902	13656555	G	0.3571	0.5926	A	6.114	0.01341	0.3819
Z	AX-77194605	16313686	G	0.03571	0.1786	T	5.973	0.01452	0.1704
Z	AX-77194615	16319231	G	0.03571	0.1786	A	5.973	0.01452	0.1704
Z	AX-77194621	16323559	T	0.03571	0.1786	G	5.973	0.01452	0.1704
Z	AX-77194664	16347856	A	0.03571	0.1786	C	5.973	0.01452	0.1704
Z	AX-77194684	16363571	C	0.03571	0.1786	T	5.973	0.01452	0.1704
Z	AX-77194693	16369272	C	0.03571	0.1786	T	5.973	0.01452	0.1704
Z	AX-77194704	16376968	T	0.03571	0.1786	C	5.973	0.01452	0.1704
Z	AX-77194718	16384562	G	0.03571	0.1786	A	5.973	0.01452	0.1704
Z	AX-77194729	16392430	A	0.03571	0.1786	C	5.973	0.01452	0.1704
Z	AX-77194803	16439219	T	0.03571	0.1786	C	5.973	0.01452	0.1704
Z	AX-77194838	16462803	T	0.03571	0.1786	C	5.973	0.01452	0.1704
Z	AX-77194843	16465914	C	0.03571	0.1786	T	5.973	0.01452	0.1704
Z	AX-77251544	66152105	A	0.1786	0.03571	G	5.973	0.01452	5.87
Z	AX-77251633	66195956	A	0.1786	0.03571	G	5.973	0.01452	5.87
Z	AX-77251646	66206758	T	0.1786	0.03571	G	5.973	0.01452	5.87
Z	AX-77251647	66207996	T	0.1786	0.03571	C	5.973	0.01452	5.87
Z	AX-77251703	66233371	T	0.1786	0.03571	C	5.973	0.01452	5.87
Z	AX-77251724	66244900	A	0.1786	0.03571	G	5.973	0.01452	5.87
Z	AX-77251741	66252334	T	0.1786	0.03571	C	5.973	0.01452	5.87
Z	AX-77251746	66255418	A	0.1786	0.03571	G	5.973	0.01452	5.87
Z	AX-77251784	66273218	G	0.1786	0.03571	A	5.973	0.01452	5.87
Z	AX-77251786	66274214	A	0.1786	0.03571	G	5.973	0.01452	5.87
Z	AX-77251949	66368182	T	0.1786	0.03571	C	5.973	0.01452	5.87
Z	AX-77251960	66373943	G	0.1786	0.03571	A	5.973	0.01452	5.87
Z	AX-77252358	66557476	C	0.1786	0.03571	T	5.973	0.01452	5.87
Z	AX-77252584	66692473	T	0.1786	0.03571	C	5.973	0.01452	5.87
Z	AX-77283918	16382677	T	0.03571	0.1786	C	5.973	0.01452	0.1704
Z	AX-80750163	66191732	C	0.1786	0.03571	G	5.973	0.01452	5.87
Z	AX-80764328	16357872	C	0.03571	0.1786	G	5.973	0.01452	0.1704
Z	AX-80770479	66366589	G	0.1786	0.03571	C	5.973	0.01452	5.87
Z	AX-80824450	16379485	A	0.03571	0.1786	T	5.973	0.01452	0.1704
Z	AX-80895609	66553313	G	0.1786	0.03571	C	5.973	0.01452	5.87
Z	AX-80987141	66280592	C	0.1786	0.03571	G	5.973	0.01452	5.87
Z	AX-77199131	19792162	T	0.4286	0.2143	C	5.895	0.01519	2.75
Z	AX-77199135	19794755	T	0.4286	0.2143	C	5.895	0.01519	2.75
Z	AX-77199138	19797850	A	0.4286	0.2143	C	5.895	0.01519	2.75
Z	AX-77199150	19806230	T	0.4286	0.2143	C	5.895	0.01519	2.75
Z	AX-77199160	19816712	C	0.4286	0.2143	T	5.895	0.01519	2.75
Z	AX-77199198	19842829	G	0.4286	0.2143	T	5.895	0.01519	2.75
Z	AX-77199199	19843768	T	0.4286	0.2143	C	5.895	0.01519	2.75
Z	AX-77199200	19844933	A	0.4286	0.2143	C	5.895	0.01519	2.75
Z	AX-77199208	19850006	C	0.4286	0.2143	T	5.895	0.01519	2.75
Z	AX-77199228	19863149	C	0.4286	0.2143	T	5.895	0.01519	2.75
Z	AX-77199242	19871023	G	0.4286	0.2143	A	5.895	0.01519	2.75
Z	AX-77199267	19893912	C	0.4286	0.2143	T	5.895	0.01519	2.75
Z	AX-77199268	19894232	G	0.4286	0.2143	A	5.895	0.01519	2.75
Z	AX-77199279	19901289	A	0.4286	0.2143	C	5.895	0.01519	2.75
Z	AX-77199280	19901494	A	0.4286	0.2143	G	5.895	0.01519	2.75
Z	AX-77199284	19904254	G	0.4286	0.2143	A	5.895	0.01519	2.75
Z	AX-77203022	22657832	G	0.2143	0.4286	A	5.895	0.01519	0.3636
Z	AX-77283786	19796168	A	0.4286	0.2143	G	5.895	0.01519	2.75
Z	AX-80750199	19855351	G	0.4286	0.2143	C	5.895	0.01519	2.75
Z	AX-80951584	19466129	G	0.4286	0.2143	C	5.895	0.01519	2.75
Z	AX-77194750	16405337	G	0.03704	0.1786	A	5.666	0.01729	0.1769
Z	AX-77251705	66234101	T	0.1786	0.03704	C	5.666	0.01729	5.652
Z	AX-77192340	1406302	G	0.1071	0.2857	A	5.657	0.01739	0.3
Z	AX-77203310	22864315	A	0.1071	0.2857	G	5.657	0.01739	0.3
Z	AX-77203348	22885692	G	0.1071	0.2857	A	5.657	0.01739	0.3
Z	AX-77203427	22946906	T	0.1071	0.2857	C	5.657	0.01739	0.3
Z	AX-77252900	66853536	T	0.1071	0.2857	G	5.657	0.01739	0.3
Z	AX-77252908	66858266	A	0.1071	0.2857	G	5.657	0.01739	0.3
Z	AX-77253063	66941635	T	0.1071	0.2857	C	5.657	0.01739	0.3
Z	AX-77253128	66988388	C	0.1071	0.2857	T	5.657	0.01739	0.3
Z	AX-77253135	66990994	T	0.1071	0.2857	G	5.657	0.01739	0.3
Z	AX-77253261	67101605	C	0.1071	0.2857	A	5.657	0.01739	0.3
Z	AX-77253272	67109155	T	0.1071	0.2857	C	5.657	0.01739	0.3
Z	AX-77253287	67116428	T	0.1071	0.2857	C	5.657	0.01739	0.3
Z	AX-77253303	67122956	A	0.1071	0.2857	G	5.657	0.01739	0.3
Z	AX-77253304	67123589	T	0.1071	0.2857	C	5.657	0.01739	0.3
Z	AX-77253315	67129898	C	0.1071	0.2857	T	5.657	0.01739	0.3
Z	AX-77253326	67133196	T	0.1071	0.2857	C	5.657	0.01739	0.3
Z	AX-77253370	67158794	C	0.1071	0.2857	A	5.657	0.01739	0.3
Z	AX-77253378	67166560	G	0.1071	0.2857	A	5.657	0.01739	0.3
Z	AX-77253520	67243943	T	0.1071	0.2857	C	5.657	0.01739	0.3
Z	AX-77253523	67247025	C	0.1071	0.2857	T	5.657	0.01739	0.3
Z	AX-77253641	67340237	A	0.1071	0.2857	G	5.657	0.01739	0.3
Z	AX-77253648	67343270	G	0.1071	0.2857	A	5.657	0.01739	0.3
Z	AX-80758780	66946226	G	0.1071	0.2857	C	5.657	0.01739	0.3
Z	AX-80890193	67249101	A	0.1071	0.2857	T	5.657	0.01739	0.3
Z	AX-80938663	67147820	C	0.1071	0.2857	G	5.657	0.01739	0.3
Z	AX-80952091	1431357	A	0.1071	0.2857	T	5.657	0.01739	0.3
Z	AX-81002211	67330218	C	0.1071	0.2857	G	5.657	0.01739	0.3
Z	AX-77203581	23058937	A	0.1429	0.3333	G	5.526	0.01874	0.3333
Z	AX-77239705	57096825	A	0.2857	0.5	G	5.39	0.02025	0.4
Z	AX-77274796	9350733	G	0.2857	0.5	A	5.39	0.02025	0.4
Z	AX-77274867	9397175	G	0.2857	0.5	A	5.39	0.02025	0.4
Z	AX-77199222	19860635	T	0.4286	0.2222	C	5.317	0.02112	2.625
Z	AX-77204459	23595899	C	0.6071	0.3929	A	5.143	0.02334	2.388
Z	AX-77204469	23602184	T	0.6071	0.3929	G	5.143	0.02334	2.388
Z	AX-77204531	23653045	T	0.6071	0.3929	C	5.143	0.02334	2.388
Z	AX-77204817	23844979	G	0.6071	0.3929	A	5.143	0.02334	2.388
Z	AX-77204819	23846872	T	0.6071	0.3929	C	5.143	0.02334	2.388
Z	AX-77204840	23872920	C	0.6071	0.3929	T	5.143	0.02334	2.388
Z	AX-80988905	23594906	C	0.6071	0.3929	G	5.143	0.02334	2.388
Z	AX-77274352	9023866	A	0.3704	0.1786	G	5.099	0.02394	2.706
Z	AX-77203587	23062845	G	0.1429	0.3214	A	5.009	0.02522	0.3519
Z	AX-77203599	23070039	T	0.1429	0.3214	C	5.009	0.02522	0.3519
Z	AX-77203635	23089913	G	0.1429	0.3214	A	5.009	0.02522	0.3519
Z	AX-77203700	23127826	C	0.1429	0.3214	A	5.009	0.02522	0.3519
Z	AX-77203709	23133511	G	0.1429	0.3214	T	5.009	0.02522	0.3519
Z	AX-77222458	4361565	C	0.3214	0.1429	A	5.009	0.02522	2.842
Z	AX-77223272	4531995	T	0.3214	0.1429	C	5.009	0.02522	2.842
Z	AX-77223446	4546008	G	0.3214	0.1429	T	5.009	0.02522	2.842
Z	AX-77223842	4587522	T	0.3214	0.1429	C	5.009	0.02522	2.842
Z	AX-77223846	4587962	G	0.3214	0.1429	A	5.009	0.02522	2.842
Z	AX-77224004	4602153	C	0.3214	0.1429	T	5.009	0.02522	2.842
Z	AX-77224141	4640382	A	0.3214	0.1429	G	5.009	0.02522	2.842
Z	AX-77252451	66616644	T	0.1429	0.3214	C	5.009	0.02522	0.3519
Z	AX-77252593	66695058	T	0.1429	0.3214	C	5.009	0.02522	0.3519
Z	AX-77252594	66696367	A	0.1429	0.3214	G	5.009	0.02522	0.3519
Z	AX-77252621	66710274	A	0.1429	0.3214	G	5.009	0.02522	0.3519
Z	AX-77252624	66711234	A	0.1429	0.3214	G	5.009	0.02522	0.3519
Z	AX-77252627	66713403	G	0.1429	0.3214	A	5.009	0.02522	0.3519
Z	AX-77252632	66716432	G	0.1429	0.3214	T	5.009	0.02522	0.3519
Z	AX-77252646	66723788	C	0.1429	0.3214	T	5.009	0.02522	0.3519
Z	AX-77252699	66754734	G	0.1429	0.3214	A	5.009	0.02522	0.3519
Z	AX-77252718	66761655	A	0.1429	0.3214	G	5.009	0.02522	0.3519
Z	AX-77252741	66773685	C	0.1429	0.3214	A	5.009	0.02522	0.3519
Z	AX-80802435	4592117	A	0.3214	0.1429	T	5.009	0.02522	2.842
Z	AX-80942286	23111988	G	0.1429	0.3214	C	5.009	0.02522	0.3519
Z	AX-80994051	4441061	C	0.3214	0.1429	G	5.009	0.02522	2.842
Z	AX-80997043	4609211	G	0.3214	0.1429	C	5.009	0.02522	2.842
Z	AX-81003068	4324852	G	0.3214	0.1429	C	5.009	0.02522	2.842
Z	AX-77199137	19797345	T	0.4074	0.2143	G	4.801	0.02844	2.521
Z	AX-77192768	1442902	A	0.07143	0.2143	G	4.667	0.03075	0.2821
Z	AX-77192786	1444357	A	0.07143	0.2143	G	4.667	0.03075	0.2821
Z	AX-77192824	1447645	G	0.07143	0.2143	A	4.667	0.03075	0.2821
Z	AX-77192890	1453132	T	0.07143	0.2143	C	4.667	0.03075	0.2821
Z	AX-77192915	1455367	G	0.07143	0.2143	A	4.667	0.03075	0.2821
Z	AX-77193040	1468714	G	0.07143	0.2143	A	4.667	0.03075	0.2821
Z	AX-77193079	1471823	C	0.07143	0.2143	T	4.667	0.03075	0.2821
Z	AX-77193331	1492728	G	0.07143	0.2143	A	4.667	0.03075	0.2821
Z	AX-77243674	60352401	G	0.07143	0.2143	T	4.667	0.03075	0.2821
Z	AX-77243702	60369398	A	0.07143	0.2143	G	4.667	0.03075	0.2821
Z	AX-77243713	60375050	G	0.07143	0.2143	A	4.667	0.03075	0.2821
Z	AX-77243715	60376332	T	0.07143	0.2143	C	4.667	0.03075	0.2821
Z	AX-77243719	60378459	A	0.07143	0.2143	G	4.667	0.03075	0.2821
Z	AX-77243720	60380013	G	0.07143	0.2143	A	4.667	0.03075	0.2821
Z	AX-77243728	60386313	T	0.07143	0.2143	C	4.667	0.03075	0.2821
Z	AX-77253871	67465741	C	0.07143	0.2143	T	4.667	0.03075	0.2821
Z	AX-77253897	67488008	T	0.07143	0.2143	C	4.667	0.03075	0.2821
Z	AX-77254858	6877405	A	0.2143	0.07143	G	4.667	0.03075	3.545
Z	AX-80934405	1439865	A	0.07143	0.2143	T	4.667	0.03075	0.2821
Z	AX-80958869	67469413	C	0.07143	0.2143	G	4.667	0.03075	0.2821
Z	AX-77203226	22808689	A	0.4444	0.25	G	4.597	0.03203	2.4
Z	AX-77243709	60373300	T	0.1786	0.3571	G	4.553	0.03286	0.3913
Z	AX-77253342	67142381	G	0.1786	0.3571	A	4.553	0.03286	0.3913
Z	AX-77274271	8958869	T	0.3571	0.1786	C	4.553	0.03286	2.556
Z	AX-77274377	9044025	T	0.3571	0.1786	G	4.553	0.03286	2.556
Z	AX-80780747	67137781	G	0.1786	0.3571	C	4.553	0.03286	0.3913
Z	AX-81001178	64718534	G	0.2593	0.1071	C	4.276	0.03865	2.917
Z	AX-77194985	16619388	G	0.2143	0.3929	A	4.223	0.03987	0.4215
Z	AX-77194989	16625466	G	0.2143	0.3929	A	4.223	0.03987	0.4215
Z	AX-77194992	16628870	G	0.2143	0.3929	A	4.223	0.03987	0.4215
Z	AX-77195024	16658841	A	0.2143	0.3929	G	4.223	0.03987	0.4215
Z	AX-77195049	16675240	T	0.2143	0.3929	C	4.223	0.03987	0.4215
Z	AX-77195066	16688170	A	0.2143	0.3929	G	4.223	0.03987	0.4215
Z	AX-77195103	16712620	C	0.2143	0.3929	T	4.223	0.03987	0.4215
Z	AX-77195132	16736535	G	0.2143	0.3929	A	4.223	0.03987	0.4215
Z	AX-77195162	16759685	T	0.2143	0.3929	C	4.223	0.03987	0.4215
Z	AX-77195300	16883046	C	0.2143	0.3929	T	4.223	0.03987	0.4215
Z	AX-77195304	16885694	A	0.2143	0.3929	G	4.223	0.03987	0.4215
Z	AX-77195308	16889598	G	0.2143	0.3929	A	4.223	0.03987	0.4215
Z	AX-77195309	16890257	G	0.2143	0.3929	A	4.223	0.03987	0.4215
Z	AX-77195311	16893816	C	0.2143	0.3929	T	4.223	0.03987	0.4215
Z	AX-77195315	16899273	A	0.2143	0.3929	G	4.223	0.03987	0.4215
Z	AX-77195317	16900703	G	0.2143	0.3929	A	4.223	0.03987	0.4215
Z	AX-77195326	16906792	T	0.2143	0.3929	C	4.223	0.03987	0.4215
Z	AX-77195333	16912694	T	0.2143	0.3929	C	4.223	0.03987	0.4215
Z	AX-77195339	16915459	T	0.2143	0.3929	C	4.223	0.03987	0.4215
Z	AX-77195421	17003056	A	0.2143	0.3929	G	4.223	0.03987	0.4215
Z	AX-77195428	17007376	A	0.2143	0.3929	C	4.223	0.03987	0.4215
Z	AX-77195429	17008222	C	0.2143	0.3929	T	4.223	0.03987	0.4215
Z	AX-77195434	17015924	C	0.2143	0.3929	A	4.223	0.03987	0.4215
Z	AX-77195438	17018722	T	0.2143	0.3929	C	4.223	0.03987	0.4215
Z	AX-77195440	17020983	A	0.2143	0.3929	G	4.223	0.03987	0.4215
Z	AX-77195441	17022253	T	0.2143	0.3929	C	4.223	0.03987	0.4215
Z	AX-77195448	17027292	G	0.2143	0.3929	A	4.223	0.03987	0.4215
Z	AX-77195456	17031770	G	0.2143	0.3929	A	4.223	0.03987	0.4215
Z	AX-77195468	17040371	T	0.2143	0.3929	C	4.223	0.03987	0.4215
Z	AX-77195479	17053386	T	0.2143	0.3929	C	4.223	0.03987	0.4215
Z	AX-77200945	21172949	T	0.2143	0.3929	C	4.223	0.03987	0.4215
Z	AX-77201033	21224403	C	0.2143	0.3929	T	4.223	0.03987	0.4215
Z	AX-77201058	21240977	G	0.2143	0.3929	A	4.223	0.03987	0.4215
Z	AX-77201404	21497417	T	0.2143	0.3929	C	4.223	0.03987	0.4215
Z	AX-77201464	21537074	C	0.2143	0.3929	T	4.223	0.03987	0.4215
Z	AX-77201617	21646467	C	0.2143	0.3929	T	4.223	0.03987	0.4215
Z	AX-77201624	21650924	T	0.2143	0.3929	C	4.223	0.03987	0.4215
Z	AX-77201625	21651986	C	0.2143	0.3929	T	4.223	0.03987	0.4215
Z	AX-77201632	21657327	A	0.2143	0.3929	G	4.223	0.03987	0.4215
Z	AX-77201638	21663327	A	0.2143	0.3929	G	4.223	0.03987	0.4215
Z	AX-77201868	21821976	T	0.2143	0.3929	C	4.223	0.03987	0.4215
Z	AX-77201869	21822327	T	0.2143	0.3929	G	4.223	0.03987	0.4215
Z	AX-77201873	21826082	T	0.2143	0.3929	C	4.223	0.03987	0.4215
Z	AX-77201875	21827284	G	0.2143	0.3929	A	4.223	0.03987	0.4215
Z	AX-77203391	22920274	A	0.3929	0.2143	G	4.223	0.03987	2.373
Z	AX-77203394	22923108	C	0.3929	0.2143	T	4.223	0.03987	2.373
Z	AX-77203477	22981629	A	0.3929	0.2143	G	4.223	0.03987	2.373
Z	AX-77203715	23136097	G	0.2143	0.3929	A	4.223	0.03987	0.4215
Z	AX-77203813	23202575	A	0.2143	0.3929	G	4.223	0.03987	0.4215
Z	AX-77203872	23234335	A	0.2143	0.3929	C	4.223	0.03987	0.4215
Z	AX-77250766	65573550	G	0.2143	0.3929	A	4.223	0.03987	0.4215
Z	AX-77250787	65582825	T	0.2143	0.3929	C	4.223	0.03987	0.4215
Z	AX-77250797	65588767	T	0.2143	0.3929	G	4.223	0.03987	0.4215
Z	AX-77250802	65590691	G	0.2143	0.3929	A	4.223	0.03987	0.4215
Z	AX-77250816	65597646	C	0.2143	0.3929	T	4.223	0.03987	0.4215
Z	AX-77250820	65599345	G	0.2143	0.3929	A	4.223	0.03987	0.4215
Z	AX-77250839	65611863	A	0.2143	0.3929	G	4.223	0.03987	0.4215
Z	AX-77273671	8536714	T	0.2143	0.3929	C	4.223	0.03987	0.4215
Z	AX-77273682	8541295	T	0.2143	0.3929	C	4.223	0.03987	0.4215
Z	AX-77273698	8550108	C	0.2143	0.3929	A	4.223	0.03987	0.4215
Z	AX-77274748	9323991	T	0.3929	0.2143	C	4.223	0.03987	2.373
Z	AX-77274773	9336387	A	0.3929	0.2143	C	4.223	0.03987	2.373
Z	AX-80782188	65579443	C	0.2143	0.3929	G	4.223	0.03987	0.4215
Z	AX-80784704	16743784	G	0.2143	0.3929	C	4.223	0.03987	0.4215
Z	AX-80795295	16904486	C	0.2143	0.3929	G	4.223	0.03987	0.4215
Z	AX-80889371	21228142	G	0.2143	0.3929	C	4.223	0.03987	0.4215
Z	AX-80978190	21534475	A	0.2143	0.3929	T	4.223	0.03987	0.4215
Z	AX-77198400	19268705	A	0.1852	0.3571	G	4.098	0.04293	0.4091
Z	AX-77249600	64935240	T	0.3571	0.1852	C	4.098	0.04293	2.444
Z	AX-77249663	64971153	C	0.3571	0.1852	T	4.098	0.04293	2.444
Z	AX-77193148	14741211	A	0.25	0.4286	G	3.983	0.04596	0.4444
Z	AX-77193172	14757542	C	0.25	0.4286	T	3.983	0.04596	0.4444
Z	AX-77193233	14801819	G	0.25	0.4286	A	3.983	0.04596	0.4444
Z	AX-77193234	14802884	C	0.25	0.4286	T	3.983	0.04596	0.4444
Z	AX-77193238	14810141	C	0.25	0.4286	T	3.983	0.04596	0.4444
Z	AX-77193244	14813436	C	0.25	0.4286	T	3.983	0.04596	0.4444
Z	AX-77193251	14818654	C	0.25	0.4286	T	3.983	0.04596	0.4444
Z	AX-77193255	14821886	T	0.25	0.4286	C	3.983	0.04596	0.4444
Z	AX-77193413	15004188	G	0.25	0.4286	A	3.983	0.04596	0.4444
Z	AX-77193415	15006516	G	0.25	0.4286	A	3.983	0.04596	0.4444
Z	AX-77193417	15010685	A	0.25	0.4286	G	3.983	0.04596	0.4444
Z	AX-77193432	15041749	C	0.25	0.4286	T	3.983	0.04596	0.4444
Z	AX-77193442	15054004	T	0.25	0.4286	C	3.983	0.04596	0.4444
Z	AX-77193453	15072289	A	0.25	0.4286	C	3.983	0.04596	0.4444
Z	AX-77193462	15084689	A	0.25	0.4286	G	3.983	0.04596	0.4444
Z	AX-77193471	15102546	A	0.25	0.4286	G	3.983	0.04596	0.4444
Z	AX-77193474	15110093	G	0.25	0.4286	A	3.983	0.04596	0.4444
Z	AX-77193657	15346308	A	0.25	0.4286	G	3.983	0.04596	0.4444
Z	AX-77193691	15383117	T	0.25	0.4286	G	3.983	0.04596	0.4444
Z	AX-77193692	15384164	A	0.25	0.4286	C	3.983	0.04596	0.4444
Z	AX-77193702	15400254	G	0.25	0.4286	T	3.983	0.04596	0.4444
Z	AX-77193721	15425295	G	0.25	0.4286	A	3.983	0.04596	0.4444
Z	AX-77193723	15430828	G	0.25	0.4286	A	3.983	0.04596	0.4444
Z	AX-77193726	15448076	A	0.25	0.4286	G	3.983	0.04596	0.4444
Z	AX-77193732	15456184	A	0.25	0.4286	G	3.983	0.04596	0.4444
Z	AX-77193734	15457316	A	0.25	0.4286	G	3.983	0.04596	0.4444
Z	AX-77193739	15470634	C	0.25	0.4286	T	3.983	0.04596	0.4444
Z	AX-77193742	15479360	T	0.25	0.4286	C	3.983	0.04596	0.4444
Z	AX-77193772	15537345	T	0.25	0.4286	C	3.983	0.04596	0.4444
Z	AX-77193777	15539555	T	0.25	0.4286	G	3.983	0.04596	0.4444
Z	AX-77193799	15564231	A	0.25	0.4286	C	3.983	0.04596	0.4444
Z	AX-77193803	15567169	A	0.25	0.4286	G	3.983	0.04596	0.4444
Z	AX-77193810	15571661	T	0.25	0.4286	G	3.983	0.04596	0.4444
Z	AX-77193822	15582545	C	0.25	0.4286	T	3.983	0.04596	0.4444
Z	AX-77193825	15588446	A	0.25	0.4286	G	3.983	0.04596	0.4444
Z	AX-77193838	15598005	C	0.25	0.4286	T	3.983	0.04596	0.4444
Z	AX-77193841	15601430	T	0.25	0.4286	C	3.983	0.04596	0.4444
Z	AX-77193843	15603232	T	0.25	0.4286	C	3.983	0.04596	0.4444
Z	AX-77193851	15616662	G	0.25	0.4286	T	3.983	0.04596	0.4444
Z	AX-77193863	15650595	C	0.25	0.4286	T	3.983	0.04596	0.4444
Z	AX-77193864	15652652	C	0.25	0.4286	T	3.983	0.04596	0.4444
Z	AX-77193866	15657349	G	0.25	0.4286	A	3.983	0.04596	0.4444
Z	AX-77193871	15664037	T	0.25	0.4286	G	3.983	0.04596	0.4444
Z	AX-77193880	15678655	T	0.25	0.4286	G	3.983	0.04596	0.4444
Z	AX-77193885	15684499	A	0.25	0.4286	G	3.983	0.04596	0.4444
Z	AX-77193887	15686539	T	0.25	0.4286	G	3.983	0.04596	0.4444
Z	AX-77193895	15698102	C	0.25	0.4286	T	3.983	0.04596	0.4444
Z	AX-77193896	15698539	G	0.25	0.4286	T	3.983	0.04596	0.4444
Z	AX-77193898	15701261	C	0.25	0.4286	T	3.983	0.04596	0.4444
Z	AX-77193902	15704456	A	0.25	0.4286	C	3.983	0.04596	0.4444
Z	AX-77193918	15720054	G	0.25	0.4286	A	3.983	0.04596	0.4444
Z	AX-77193957	15750733	C	0.25	0.4286	A	3.983	0.04596	0.4444
Z	AX-77193984	15767475	A	0.25	0.4286	G	3.983	0.04596	0.4444
Z	AX-77193990	15772523	T	0.25	0.4286	C	3.983	0.04596	0.4444
Z	AX-77194003	15780962	A	0.25	0.4286	G	3.983	0.04596	0.4444
Z	AX-77194016	15789405	G	0.25	0.4286	T	3.983	0.04596	0.4444
Z	AX-77194019	15791171	T	0.25	0.4286	C	3.983	0.04596	0.4444
Z	AX-77194022	15793003	G	0.25	0.4286	A	3.983	0.04596	0.4444
Z	AX-77194025	15795017	C	0.25	0.4286	T	3.983	0.04596	0.4444
Z	AX-77194041	15805280	G	0.25	0.4286	A	3.983	0.04596	0.4444
Z	AX-77194048	15809152	T	0.25	0.4286	C	3.983	0.04596	0.4444
Z	AX-77194049	15809593	A	0.25	0.4286	G	3.983	0.04596	0.4444
Z	AX-77194055	15815590	A	0.25	0.4286	G	3.983	0.04596	0.4444
Z	AX-77194060	15822348	G	0.25	0.4286	A	3.983	0.04596	0.4444
Z	AX-77194063	15828274	T	0.25	0.4286	C	3.983	0.04596	0.4444
Z	AX-77194068	15832560	T	0.25	0.4286	G	3.983	0.04596	0.4444
Z	AX-77194071	15837354	G	0.25	0.4286	A	3.983	0.04596	0.4444
Z	AX-77194073	15840098	C	0.25	0.4286	T	3.983	0.04596	0.4444
Z	AX-77194076	15843555	T	0.25	0.4286	C	3.983	0.04596	0.4444
Z	AX-77194083	15848230	G	0.25	0.4286	T	3.983	0.04596	0.4444
Z	AX-77194091	15852976	T	0.25	0.4286	C	3.983	0.04596	0.4444
Z	AX-77194104	15866390	G	0.25	0.4286	A	3.983	0.04596	0.4444
Z	AX-77194105	15868754	A	0.25	0.4286	G	3.983	0.04596	0.4444
Z	AX-77194108	15871509	A	0.25	0.4286	G	3.983	0.04596	0.4444
Z	AX-77194118	15884280	A	0.25	0.4286	G	3.983	0.04596	0.4444
Z	AX-77194123	15889570	G	0.25	0.4286	A	3.983	0.04596	0.4444
Z	AX-77194132	15896761	G	0.25	0.4286	A	3.983	0.04596	0.4444
Z	AX-77194134	15898516	A	0.25	0.4286	G	3.983	0.04596	0.4444
Z	AX-77194139	15905926	C	0.25	0.4286	T	3.983	0.04596	0.4444
Z	AX-77194150	15918196	T	0.25	0.4286	C	3.983	0.04596	0.4444
Z	AX-77194155	15923978	T	0.25	0.4286	C	3.983	0.04596	0.4444
Z	AX-77194157	15924505	A	0.25	0.4286	C	3.983	0.04596	0.4444
Z	AX-77194160	15927736	C	0.25	0.4286	T	3.983	0.04596	0.4444
Z	AX-77194169	15941979	T	0.25	0.4286	C	3.983	0.04596	0.4444
Z	AX-77194173	15948879	C	0.25	0.4286	T	3.983	0.04596	0.4444
Z	AX-77194183	15965260	T	0.25	0.4286	C	3.983	0.04596	0.4444
Z	AX-77194190	15970341	G	0.25	0.4286	A	3.983	0.04596	0.4444
Z	AX-77194192	15973091	T	0.25	0.4286	C	3.983	0.04596	0.4444
Z	AX-77194267	16043699	T	0.25	0.4286	C	3.983	0.04596	0.4444
Z	AX-77194268	16044589	A	0.25	0.4286	G	3.983	0.04596	0.4444
Z	AX-77194272	16047188	A	0.25	0.4286	G	3.983	0.04596	0.4444
Z	AX-77194276	16050084	A	0.25	0.4286	G	3.983	0.04596	0.4444
Z	AX-77194323	16099732	T	0.25	0.4286	G	3.983	0.04596	0.4444
Z	AX-77203011	22650007	T	0.4286	0.25	C	3.983	0.04596	2.25
Z	AX-77203030	22663781	G	0.4286	0.25	A	3.983	0.04596	2.25
Z	AX-77203046	22677100	T	0.4286	0.25	G	3.983	0.04596	2.25
Z	AX-77203119	22737316	T	0.4286	0.25	C	3.983	0.04596	2.25
Z	AX-77203133	22748968	C	0.4286	0.25	T	3.983	0.04596	2.25
Z	AX-77203151	22761967	G	0.4286	0.25	T	3.983	0.04596	2.25
Z	AX-77203160	22770487	G	0.4286	0.25	A	3.983	0.04596	2.25
Z	AX-77203163	22773041	G	0.4286	0.25	A	3.983	0.04596	2.25
Z	AX-77203172	22776441	G	0.4286	0.25	A	3.983	0.04596	2.25
Z	AX-77203177	22779689	C	0.4286	0.25	T	3.983	0.04596	2.25
Z	AX-77203184	22784855	C	0.4286	0.25	T	3.983	0.04596	2.25
Z	AX-77203196	22790924	G	0.4286	0.25	T	3.983	0.04596	2.25
Z	AX-77203219	22805713	A	0.4286	0.25	C	3.983	0.04596	2.25
Z	AX-77203228	22809977	A	0.4286	0.25	G	3.983	0.04596	2.25
Z	AX-77203285	22848263	T	0.4286	0.25	C	3.983	0.04596	2.25
Z	AX-77203286	22848325	A	0.4286	0.25	G	3.983	0.04596	2.25
Z	AX-77203291	22851513	C	0.4286	0.25	T	3.983	0.04596	2.25
Z	AX-77203302	22858679	C	0.4286	0.25	T	3.983	0.04596	2.25
Z	AX-77203319	22869640	C	0.4286	0.25	A	3.983	0.04596	2.25
Z	AX-77203322	22871214	C	0.4286	0.25	T	3.983	0.04596	2.25
Z	AX-77203333	22878004	C	0.4286	0.25	T	3.983	0.04596	2.25
Z	AX-77203337	22880729	G	0.4286	0.25	A	3.983	0.04596	2.25
Z	AX-77203347	22885085	G	0.4286	0.25	T	3.983	0.04596	2.25
Z	AX-77203356	22889800	T	0.4286	0.25	C	3.983	0.04596	2.25
Z	AX-77203377	22901138	G	0.4286	0.25	T	3.983	0.04596	2.25
Z	AX-77250215	65300740	G	0.4286	0.25	A	3.983	0.04596	2.25
Z	AX-77250222	65305429	G	0.4286	0.25	A	3.983	0.04596	2.25
Z	AX-77250309	65345710	A	0.4286	0.25	G	3.983	0.04596	2.25
Z	AX-77250334	65355491	G	0.4286	0.25	A	3.983	0.04596	2.25
Z	AX-77250341	65358439	G	0.4286	0.25	T	3.983	0.04596	2.25
Z	AX-77252043	66410799	G	0.25	0.4286	A	3.983	0.04596	0.4444
Z	AX-77252081	66429130	C	0.25	0.4286	T	3.983	0.04596	0.4444
Z	AX-77252101	66438275	G	0.25	0.4286	T	3.983	0.04596	0.4444
Z	AX-77252105	66440061	T	0.25	0.4286	C	3.983	0.04596	0.4444
Z	AX-77252117	66445075	T	0.25	0.4286	C	3.983	0.04596	0.4444
Z	AX-77252121	66448393	C	0.25	0.4286	T	3.983	0.04596	0.4444
Z	AX-77252126	66449858	C	0.25	0.4286	T	3.983	0.04596	0.4444
Z	AX-77252155	66463427	G	0.25	0.4286	A	3.983	0.04596	0.4444
Z	AX-77252191	66478644	C	0.25	0.4286	T	3.983	0.04596	0.4444
Z	AX-77252206	66489518	T	0.25	0.4286	C	3.983	0.04596	0.4444
Z	AX-77252246	66510128	C	0.25	0.4286	T	3.983	0.04596	0.4444
Z	AX-77252275	66520649	T	0.25	0.4286	C	3.983	0.04596	0.4444
Z	AX-77252283	66524658	T	0.25	0.4286	C	3.983	0.04596	0.4444
Z	AX-77252285	66526512	A	0.25	0.4286	C	3.983	0.04596	0.4444
Z	AX-77252293	66529565	A	0.25	0.4286	C	3.983	0.04596	0.4444
Z	AX-77252334	66545581	A	0.25	0.4286	G	3.983	0.04596	0.4444
Z	AX-77252340	66549204	T	0.25	0.4286	C	3.983	0.04596	0.4444
Z	AX-77252379	66566801	C	0.25	0.4286	T	3.983	0.04596	0.4444
Z	AX-77252386	66570507	A	0.25	0.4286	C	3.983	0.04596	0.4444
Z	AX-77252392	66575005	A	0.25	0.4286	G	3.983	0.04596	0.4444
Z	AX-77252396	66576413	T	0.25	0.4286	C	3.983	0.04596	0.4444
Z	AX-77252425	66594156	T	0.25	0.4286	C	3.983	0.04596	0.4444
Z	AX-77283893	15073132	G	0.25	0.4286	A	3.983	0.04596	0.4444
Z	AX-80751492	15797132	T	0.25	0.4286	A	3.983	0.04596	0.4444
Z	AX-80755792	66533024	C	0.25	0.4286	G	3.983	0.04596	0.4444
Z	AX-80759724	15595009	C	0.25	0.4286	G	3.983	0.04596	0.4444
Z	AX-80760061	22774402	G	0.4286	0.25	C	3.983	0.04596	2.25
Z	AX-80764009	22740271	C	0.4286	0.25	G	3.983	0.04596	2.25
Z	AX-80769430	22653729	C	0.4286	0.25	G	3.983	0.04596	2.25
Z	AX-80769706	15894601	T	0.25	0.4286	A	3.983	0.04596	0.4444
Z	AX-80775214	22748604	G	0.4286	0.25	C	3.983	0.04596	2.25
Z	AX-80776942	15683752	A	0.25	0.4286	T	3.983	0.04596	0.4444
Z	AX-80806908	15773404	T	0.25	0.4286	A	3.983	0.04596	0.4444
Z	AX-80815860	22689543	C	0.4286	0.25	G	3.983	0.04596	2.25
Z	AX-80819658	15627743	C	0.25	0.4286	G	3.983	0.04596	0.4444
Z	AX-80821629	15212515	G	0.25	0.4286	C	3.983	0.04596	0.4444
Z	AX-80833947	22764031	G	0.4286	0.25	C	3.983	0.04596	2.25
Z	AX-80847271	15860879	T	0.25	0.4286	A	3.983	0.04596	0.4444
Z	AX-80852812	15850223	G	0.25	0.4286	C	3.983	0.04596	0.4444
Z	AX-80859061	15788029	C	0.25	0.4286	G	3.983	0.04596	0.4444
Z	AX-80863352	15797987	A	0.25	0.4286	T	3.983	0.04596	0.4444
Z	AX-80872331	22758071	G	0.4286	0.25	C	3.983	0.04596	2.25
Z	AX-80888390	15795359	A	0.25	0.4286	T	3.983	0.04596	0.4444
Z	AX-80899730	22821830	A	0.4286	0.25	T	3.983	0.04596	2.25
Z	AX-80904732	15567747	A	0.25	0.4286	T	3.983	0.04596	0.4444
Z	AX-80932170	66427018	T	0.25	0.4286	A	3.983	0.04596	0.4444
Z	AX-80933223	15516087	A	0.25	0.4286	T	3.983	0.04596	0.4444
Z	AX-80935474	15614518	C	0.25	0.4286	G	3.983	0.04596	0.4444
Z	AX-80945554	15922257	A	0.25	0.4286	T	3.983	0.04596	0.4444
Z	AX-80956855	15523191	T	0.25	0.4286	A	3.983	0.04596	0.4444
Z	AX-80965835	15354659	T	0.25	0.4286	A	3.983	0.04596	0.4444
Z	AX-77189241	1146335	G	0.1071	0.25	A	3.896	0.04841	0.36
Z	AX-77189504	1171308	C	0.1071	0.25	T	3.896	0.04841	0.36
Z	AX-77189902	1205919	T	0.1071	0.25	C	3.896	0.04841	0.36
Z	AX-77189933	1208268	C	0.1071	0.25	T	3.896	0.04841	0.36
Z	AX-77189964	1210279	T	0.1071	0.25	C	3.896	0.04841	0.36
Z	AX-77190153	1223422	T	0.1071	0.25	C	3.896	0.04841	0.36
Z	AX-77190308	1236605	G	0.1071	0.25	A	3.896	0.04841	0.36
Z	AX-77190345	1240532	T	0.1071	0.25	C	3.896	0.04841	0.36
Z	AX-77190751	1278137	A	0.1071	0.25	G	3.896	0.04841	0.36
Z	AX-77190952	1292018	T	0.1071	0.25	C	3.896	0.04841	0.36
Z	AX-77191023	1297709	G	0.1071	0.25	A	3.896	0.04841	0.36
Z	AX-77191358	1327130	A	0.1071	0.25	G	3.896	0.04841	0.36
Z	AX-77191959	1373252	G	0.1071	0.25	A	3.896	0.04841	0.36
Z	AX-77202728	22457164	C	0.25	0.1071	T	3.896	0.04841	2.778
Z	AX-77202741	22466187	G	0.25	0.1071	A	3.896	0.04841	2.778
Z	AX-77202757	22475588	A	0.25	0.1071	G	3.896	0.04841	2.778
Z	AX-77202760	22478924	G	0.25	0.1071	T	3.896	0.04841	2.778
Z	AX-77202769	22482973	C	0.25	0.1071	T	3.896	0.04841	2.778
Z	AX-77205852	24520320	T	0.1071	0.25	C	3.896	0.04841	0.36
Z	AX-77205857	24522419	C	0.1071	0.25	A	3.896	0.04841	0.36
Z	AX-77247632	63598212	C	0.25	0.1071	T	3.896	0.04841	2.778
Z	AX-77247696	63639853	G	0.25	0.1071	A	3.896	0.04841	2.778
Z	AX-77247699	63641007	A	0.25	0.1071	C	3.896	0.04841	2.778
Z	AX-77247809	63712570	C	0.25	0.1071	T	3.896	0.04841	2.778
Z	AX-77247811	63715278	C	0.25	0.1071	T	3.896	0.04841	2.778
Z	AX-77247829	63731738	A	0.25	0.1071	G	3.896	0.04841	2.778
Z	AX-77248533	64254880	G	0.25	0.1071	A	3.896	0.04841	2.778
Z	AX-77248694	64367309	A	0.25	0.1071	G	3.896	0.04841	2.778
Z	AX-77248782	64412436	G	0.25	0.1071	T	3.896	0.04841	2.778
Z	AX-77249192	64661478	T	0.25	0.1071	C	3.896	0.04841	2.778
Z	AX-77249196	64665228	T	0.25	0.1071	C	3.896	0.04841	2.778
Z	AX-77249208	64670425	A	0.25	0.1071	G	3.896	0.04841	2.778
Z	AX-77249252	64698982	A	0.25	0.1071	G	3.896	0.04841	2.778
Z	AX-77249264	64703922	C	0.25	0.1071	T	3.896	0.04841	2.778
Z	AX-77249270	64709652	C	0.25	0.1071	T	3.896	0.04841	2.778
Z	AX-77249298	64731518	C	0.25	0.1071	T	3.896	0.04841	2.778
Z	AX-77249302	64733664	T	0.25	0.1071	G	3.896	0.04841	2.778
Z	AX-77249321	64742544	C	0.25	0.1071	T	3.896	0.04841	2.778
Z	AX-77249322	64743879	G	0.25	0.1071	T	3.896	0.04841	2.778
Z	AX-77249623	64946774	G	0.25	0.1071	A	3.896	0.04841	2.778
Z	AX-77249651	64964498	G	0.25	0.1071	A	3.896	0.04841	2.778
Z	AX-77249684	64977690	G	0.25	0.1071	A	3.896	0.04841	2.778
Z	AX-77249726	64994824	G	0.25	0.1071	A	3.896	0.04841	2.778
Z	AX-77249733	64998201	G	0.25	0.1071	A	3.896	0.04841	2.778
Z	AX-77249748	65003436	T	0.25	0.1071	C	3.896	0.04841	2.778
Z	AX-77249776	65018397	T	0.25	0.1071	C	3.896	0.04841	2.778
Z	AX-77249787	65023855	C	0.25	0.1071	T	3.896	0.04841	2.778
Z	AX-77249791	65025354	G	0.25	0.1071	A	3.896	0.04841	2.778
Z	AX-77249806	65031855	T	0.25	0.1071	C	3.896	0.04841	2.778
Z	AX-77249820	65038589	G	0.25	0.1071	T	3.896	0.04841	2.778
Z	AX-77249828	65041982	T	0.25	0.1071	C	3.896	0.04841	2.778
Z	AX-77250191	65290731	A	0.25	0.1071	G	3.896	0.04841	2.778
Z	AX-77250206	65297397	A	0.25	0.1071	G	3.896	0.04841	2.778
Z	AX-77250271	65330594	T	0.25	0.1071	C	3.896	0.04841	2.778
Z	AX-77250289	65337992	G	0.25	0.1071	A	3.896	0.04841	2.778
Z	AX-77250320	65350486	G	0.25	0.1071	T	3.896	0.04841	2.778
Z	AX-77250384	65377668	A	0.25	0.1071	G	3.896	0.04841	2.778
Z	AX-77250467	65421233	T	0.25	0.1071	C	3.896	0.04841	2.778
Z	AX-77251708	66236902	T	0.25	0.1071	C	3.896	0.04841	2.778
Z	AX-77251736	66249994	T	0.25	0.1071	C	3.896	0.04841	2.778
Z	AX-77251740	66251452	A	0.25	0.1071	G	3.896	0.04841	2.778
Z	AX-77251751	66257600	T	0.25	0.1071	C	3.896	0.04841	2.778
Z	AX-77251768	66265554	G	0.25	0.1071	A	3.896	0.04841	2.778
Z	AX-77252316	66539378	T	0.25	0.1071	C	3.896	0.04841	2.778
Z	AX-77252429	66601812	C	0.25	0.1071	T	3.896	0.04841	2.778
Z	AX-77274931	9445033	G	0.25	0.1071	A	3.896	0.04841	2.778
Z	AX-77274935	9448264	G	0.25	0.1071	A	3.896	0.04841	2.778
Z	AX-77274963	9470989	A	0.25	0.1071	G	3.896	0.04841	2.778
Z	AX-77274971	9475665	T	0.25	0.1071	C	3.896	0.04841	2.778
Z	AX-77274987	9487354	T	0.25	0.1071	C	3.896	0.04841	2.778
Z	AX-77275008	9501769	G	0.25	0.1071	A	3.896	0.04841	2.778
Z	AX-80747456	63597836	T	0.25	0.1071	A	3.896	0.04841	2.778
Z	AX-80809025	64205831	G	0.25	0.1071	C	3.896	0.04841	2.778
Z	AX-80883535	65014323	C	0.25	0.1071	G	3.896	0.04841	2.778
Z	AX-80886287	64735180	G	0.25	0.1071	C	3.896	0.04841	2.778
Z	AX-80890489	65023417	A	0.25	0.1071	T	3.896	0.04841	2.778
Z	AX-80896542	65428519	G	0.25	0.1071	C	3.896	0.04841	2.778
Z	AX-80914241	65344692	T	0.25	0.1071	A	3.896	0.04841	2.778
Z	AX-80916268	9512515	A	0.25	0.1071	T	3.896	0.04841	2.778
Z	AX-80932929	64668447	A	0.25	0.1071	T	3.896	0.04841	2.778
Z	AX-80936561	64991365	T	0.25	0.1071	A	3.896	0.04841	2.778
Z	AX-80937054	22462849	G	0.25	0.1071	C	3.896	0.04841	2.778
Z	AX-80940939	22469372	G	0.25	0.1071	C	3.896	0.04841	2.778
Z	AX-80972558	1143390	A	0.1071	0.25	T	3.896	0.04841	0.36
Z	AX-80983844	22474751	T	0.25	0.1071	A	3.896	0.04841	2.778
Z	AX-80986294	66246204	C	0.25	0.1071	G	3.896	0.04841	2.778
Z	AX-80998504	1276743	A	0.1071	0.25	T	3.896	0.04841	0.36
Z	AX-77203203	22794522	G	0.2857	0.4643	A	3.81	0.05096	0.4615
Z	AX-77203205	22796257	G	0.2857	0.4643	A	3.81	0.05096	0.4615
Z	AX-77239800	57189041	T	0.2857	0.4643	C	3.81	0.05096	0.4615
Z	AX-77239811	57192633	A	0.2857	0.4643	G	3.81	0.05096	0.4615
Z	AX-77250796	65588257	G	0.2857	0.4643	A	3.81	0.05096	0.4615
Z	AX-77274025	8778667	T	0.2857	0.4643	C	3.81	0.05096	0.4615
Z	AX-77274055	8797589	C	0.2857	0.4643	T	3.81	0.05096	0.4615
Z	AX-77274508	9146245	C	0.2857	0.4643	T	3.81	0.05096	0.4615
Z	AX-77274512	9150928	T	0.2857	0.4643	C	3.81	0.05096	0.4615
Z	AX-77274535	9168982	T	0.2857	0.4643	C	3.81	0.05096	0.4615
Z	AX-77274581	9202985	A	0.2857	0.4643	G	3.81	0.05096	0.4615
Z	AX-77274586	9206652	A	0.2857	0.4643	C	3.81	0.05096	0.4615
Z	AX-77274739	9315364	C	0.2857	0.4643	A	3.81	0.05096	0.4615
Z	AX-77274972	9478692	T	0.2857	0.4643	C	3.81	0.05096	0.4615
Z	AX-77274980	9482510	C	0.2857	0.4643	T	3.81	0.05096	0.4615
Z	AX-80866919	8786151	C	0.2857	0.4643	G	3.81	0.05096	0.4615
Z	AX-80871883	8753064	G	0.2857	0.4643	C	3.81	0.05096	0.4615
Z	AX-80959097	22928752	T	0.3929	0.2222	A	3.748	0.05287	2.265
Z	AX-77219892	39058878	G	0.3214	0.5	A	3.689	0.05477	0.4737
Z	AX-77219938	39115621	A	0.3214	0.5	G	3.689	0.05477	0.4737
Z	AX-77219942	39125324	T	0.3214	0.5	C	3.689	0.05477	0.4737
Z	AX-77219977	39189946	C	0.3214	0.5	T	3.689	0.05477	0.4737
Z	AX-77219993	39246333	C	0.3214	0.5	T	3.689	0.05477	0.4737
Z	AX-77250067	65227030	T	0.3214	0.5	C	3.689	0.05477	0.4737
Z	AX-77250365	65371385	G	0.5	0.3214	A	3.689	0.05477	2.111
Z	AX-77250370	65373574	A	0.5	0.3214	G	3.689	0.05477	2.111
Z	AX-77251942	66365056	G	0.3214	0.5	A	3.689	0.05477	0.4737
Z	AX-77252146	66458309	C	0.3214	0.5	T	3.689	0.05477	0.4737
Z	AX-77252156	66463699	A	0.3214	0.5	G	3.689	0.05477	0.4737
Z	AX-77252166	66468397	T	0.3214	0.5	C	3.689	0.05477	0.4737
Z	AX-77252174	66472249	C	0.3214	0.5	T	3.689	0.05477	0.4737
Z	AX-77252177	66472967	G	0.3214	0.5	A	3.689	0.05477	0.4737
Z	AX-77252185	66476198	T	0.3214	0.5	G	3.689	0.05477	0.4737
Z	AX-77252190	66478501	T	0.3214	0.5	C	3.689	0.05477	0.4737
Z	AX-77252738	66773052	T	0.3214	0.5	C	3.689	0.05477	0.4737
Z	AX-80915435	66470794	G	0.3214	0.5	C	3.689	0.05477	0.4737
Z	AX-77204597	23699059	T	0.5357	0.3571	C	3.613	0.05733	2.077
Z	AX-77204602	23703186	C	0.5357	0.3571	A	3.613	0.05733	2.077
Z	AX-77204841	23873592	A	0.5357	0.3571	G	3.613	0.05733	2.077
Z	AX-77204856	23879772	A	0.5357	0.3571	G	3.613	0.05733	2.077
Z	AX-77204884	23896285	A	0.5357	0.3571	G	3.613	0.05733	2.077
Z	AX-77247950	63814012	A	0.3571	0.5357	G	3.613	0.05733	0.4815
Z	AX-77247953	63814999	G	0.3571	0.5357	A	3.613	0.05733	0.4815
Z	AX-77247956	63816957	T	0.3571	0.5357	C	3.613	0.05733	0.4815
Z	AX-77247987	63840155	T	0.3571	0.5357	C	3.613	0.05733	0.4815
Z	AX-77247991	63844230	T	0.3571	0.5357	C	3.613	0.05733	0.4815
Z	AX-77247997	63851312	A	0.3571	0.5357	G	3.613	0.05733	0.4815
Z	AX-77247999	63854100	T	0.3571	0.5357	G	3.613	0.05733	0.4815
Z	AX-77248004	63859630	T	0.3571	0.5357	C	3.613	0.05733	0.4815
Z	AX-77248013	63865043	G	0.3571	0.5357	A	3.613	0.05733	0.4815
Z	AX-77248015	63866433	A	0.3571	0.5357	G	3.613	0.05733	0.4815
Z	AX-77248312	64114076	T	0.3571	0.5357	C	3.613	0.05733	0.4815
Z	AX-77248555	64274225	T	0.3571	0.5357	C	3.613	0.05733	0.4815
Z	AX-77248565	64288503	G	0.3571	0.5357	A	3.613	0.05733	0.4815
Z	AX-77248573	64295987	A	0.3571	0.5357	G	3.613	0.05733	0.4815
Z	AX-77248574	64296742	C	0.3571	0.5357	T	3.613	0.05733	0.4815
Z	AX-77248576	64298152	T	0.3571	0.5357	G	3.613	0.05733	0.4815
Z	AX-77248587	64303474	T	0.3571	0.5357	C	3.613	0.05733	0.4815
Z	AX-77248591	64308779	A	0.3571	0.5357	C	3.613	0.05733	0.4815
Z	AX-77248603	64315796	T	0.3571	0.5357	C	3.613	0.05733	0.4815
Z	AX-77248616	64321777	T	0.3571	0.5357	C	3.613	0.05733	0.4815
Z	AX-77248629	64328927	G	0.3571	0.5357	A	3.613	0.05733	0.4815
Z	AX-77248664	64350043	C	0.3571	0.5357	A	3.613	0.05733	0.4815
Z	AX-77248667	64351336	A	0.3571	0.5357	G	3.613	0.05733	0.4815
Z	AX-80780682	63875099	A	0.3571	0.5357	T	3.613	0.05733	0.4815
Z	AX-80807545	64315421	T	0.3571	0.5357	A	3.613	0.05733	0.4815
Z	AX-80821075	23871812	A	0.5357	0.3571	T	3.613	0.05733	2.077
Z	AX-80860790	23865745	G	0.5357	0.3571	C	3.613	0.05733	2.077
Z	AX-80929967	64295317	C	0.3571	0.5357	G	3.613	0.05733	0.4815
Z	AX-80954479	23905757	A	0.5357	0.3571	T	3.613	0.05733	2.077
Z	AX-80998567	64279120	A	0.3571	0.5357	T	3.613	0.05733	0.4815
Z	AX-77204005	23317083	A	0.3929	0.5714	G	3.576	0.05862	0.4853
Z	AX-77204039	23336463	C	0.3929	0.5714	T	3.576	0.05862	0.4853
Z	AX-77204302	23503189	G	0.5714	0.3929	A	3.576	0.05862	2.061
Z	AX-77204365	23538047	A	0.5714	0.3929	G	3.576	0.05862	2.061
Z	AX-77204497	23627349	T	0.5714	0.3929	G	3.576	0.05862	2.061
Z	AX-77239730	57115658	A	0.5714	0.3929	G	3.576	0.05862	2.061
Z	AX-77239749	57125526	T	0.5714	0.3929	G	3.576	0.05862	2.061
Z	AX-77239761	57136366	G	0.5714	0.3929	A	3.576	0.05862	2.061
Z	AX-77239779	57151037	C	0.5714	0.3929	A	3.576	0.05862	2.061
Z	AX-77239780	57151192	A	0.5714	0.3929	G	3.576	0.05862	2.061
Z	AX-77239788	57161493	A	0.5714	0.3929	G	3.576	0.05862	2.061
Z	AX-77243673	60351814	A	0.3929	0.5714	G	3.576	0.05862	0.4853
Z	AX-77247213	63281720	G	0.3929	0.5714	T	3.576	0.05862	0.4853
Z	AX-77247259	63302934	T	0.3929	0.5714	G	3.576	0.05862	0.4853
Z	AX-77247263	63305922	A	0.3929	0.5714	G	3.576	0.05862	0.4853
Z	AX-77247271	63308014	T	0.3929	0.5714	C	3.576	0.05862	0.4853
Z	AX-77247275	63316918	A	0.3929	0.5714	G	3.576	0.05862	0.4853
Z	AX-77247280	63323225	A	0.3929	0.5714	G	3.576	0.05862	0.4853
Z	AX-77247406	63421807	A	0.3929	0.5714	G	3.576	0.05862	0.4853
Z	AX-77247602	63581429	T	0.3929	0.5714	C	3.576	0.05862	0.4853
Z	AX-77247641	63601385	A	0.3929	0.5714	G	3.576	0.05862	0.4853
Z	AX-77247751	63675862	T	0.3929	0.5714	C	3.576	0.05862	0.4853
Z	AX-77247827	63726879	C	0.3929	0.5714	A	3.576	0.05862	0.4853
Z	AX-80834578	57113892	T	0.5714	0.3929	A	3.576	0.05862	2.061
Z	AX-77190236	1230021	C	0.1111	0.25	T	3.565	0.05902	0.375
Z	AX-77274048	8793047	T	0.2963	0.4643	C	3.287	0.06984	0.4858
Z	AX-77248412	64174365	G	0.2143	0.3704	A	3.247	0.07156	0.4636
Z	AX-77283812	21482256	A	0.2143	0.3704	G	3.247	0.07156	0.4636
Z	AX-77190097	1219872	T	0.1154	0.25	C	3.238	0.07194	0.3913
Z	AX-77273808	8627123	T	0.1852	0.07143	C	3.203	0.07351	2.955
Z	AX-77193245	14814390	T	0.25	0.4074	C	3.094	0.07859	0.4848
Z	AX-77193455	15078219	C	0.25	0.4074	A	3.094	0.07859	0.4848
Z	AX-77193987	15768178	T	0.25	0.4074	C	3.094	0.07859	0.4848
Z	AX-77200557	20891468	G	0.25	0.4074	A	3.094	0.07859	0.4848
Z	AX-77252042	66410212	G	0.25	0.4074	A	3.094	0.07859	0.4848
Z	AX-80951316	8454230	A	0.4074	0.25	T	3.094	0.07859	2.062
Z	AX-80744592	58130250	C	0.2857	0.1481	G	3.05	0.08074	2.3
Z	AX-80865614	19190086	C	0.1481	0.2857	G	3.05	0.08074	0.4348
Z	AX-77203214	22802169	C	0.1786	0.3214	A	3.048	0.08086	0.4589
Z	AX-77203255	22828626	G	0.1786	0.3214	A	3.048	0.08086	0.4589
Z	AX-77203307	22862411	T	0.1786	0.3214	C	3.048	0.08086	0.4589
Z	AX-77203381	22905575	T	0.1786	0.3214	C	3.048	0.08086	0.4589
Z	AX-77203471	22979646	T	0.1786	0.3214	C	3.048	0.08086	0.4589
Z	AX-77209107	2771043	G	0.3214	0.1786	A	3.048	0.08086	2.179
Z	AX-77209251	2795359	G	0.3214	0.1786	A	3.048	0.08086	2.179
Z	AX-77209273	2798552	T	0.3214	0.1786	C	3.048	0.08086	2.179
Z	AX-77209597	2869035	C	0.3214	0.1786	T	3.048	0.08086	2.179
Z	AX-77210336	3119650	C	0.3214	0.1786	T	3.048	0.08086	2.179
Z	AX-77210345	3120670	A	0.3214	0.1786	G	3.048	0.08086	2.179
Z	AX-77210510	3138163	C	0.3214	0.1786	T	3.048	0.08086	2.179
Z	AX-77210723	3160066	G	0.3214	0.1786	T	3.048	0.08086	2.179
Z	AX-77210986	3185315	G	0.3214	0.1786	A	3.048	0.08086	2.179
Z	AX-77211101	3194717	C	0.3214	0.1786	T	3.048	0.08086	2.179
Z	AX-77214429	3443842	G	0.3214	0.1786	A	3.048	0.08086	2.179
Z	AX-77220659	4120684	T	0.3214	0.1786	C	3.048	0.08086	2.179
Z	AX-77220701	4125417	C	0.3214	0.1786	T	3.048	0.08086	2.179
Z	AX-77221945	4257064	C	0.3214	0.1786	A	3.048	0.08086	2.179
Z	AX-77234029	53016072	A	0.1786	0.3214	G	3.048	0.08086	0.4589
Z	AX-77250124	65256146	C	0.3214	0.1786	T	3.048	0.08086	2.179
Z	AX-77250132	65260129	A	0.3214	0.1786	G	3.048	0.08086	2.179
Z	AX-77250224	65307288	T	0.1786	0.3214	C	3.048	0.08086	0.4589
Z	AX-77250417	65393672	T	0.1786	0.3214	C	3.048	0.08086	0.4589
Z	AX-77250457	65413816	T	0.1786	0.3214	C	3.048	0.08086	0.4589
Z	AX-77250732	65558292	C	0.1786	0.3214	T	3.048	0.08086	0.4589
Z	AX-77250738	65560917	C	0.1786	0.3214	T	3.048	0.08086	0.4589
Z	AX-77250748	65565334	T	0.1786	0.3214	C	3.048	0.08086	0.4589
Z	AX-77250754	65568325	G	0.1786	0.3214	A	3.048	0.08086	0.4589
Z	AX-77250761	65572329	C	0.1786	0.3214	T	3.048	0.08086	0.4589
Z	AX-77250762	65572376	C	0.1786	0.3214	T	3.048	0.08086	0.4589
Z	AX-80754525	4265756	C	0.3214	0.1786	G	3.048	0.08086	2.179
Z	AX-80808064	23000033	A	0.1786	0.3214	T	3.048	0.08086	0.4589
Z	AX-80860137	2782636	A	0.3214	0.1786	T	3.048	0.08086	2.179
Z	AX-80860655	3130764	G	0.3214	0.1786	C	3.048	0.08086	2.179
Z	AX-80932207	3201659	C	0.3214	0.1786	G	3.048	0.08086	2.179
Z	AX-80941627	65280328	T	0.3214	0.1786	A	3.048	0.08086	2.179
Z	AX-80954277	2867188	G	0.3214	0.1786	C	3.048	0.08086	2.179
Z	AX-77204449	23587666	T	0.3704	0.5357	C	3.031	0.08167	0.5098
Z	AX-77232934	5331925	C	0.1852	0.07407	T	2.954	0.08564	2.841
Z	AX-77193022	1467108	C	0.07143	0.1786	T	2.939	0.08648	0.3538
Z	AX-77203332	22877585	A	0.07143	0.1786	G	2.939	0.08648	0.3538
Z	AX-77205994	24626113	A	0.07143	0.1786	G	2.939	0.08648	0.3538
Z	AX-77244023	60560062	A	0.07143	0.1786	G	2.939	0.08648	0.3538
Z	AX-77244131	60611439	G	0.07143	0.1786	A	2.939	0.08648	0.3538
Z	AX-77251357	66059630	A	0.1786	0.07143	G	2.939	0.08648	2.826
Z	AX-77251358	66060155	G	0.1786	0.07143	A	2.939	0.08648	2.826
Z	AX-77251379	66069466	A	0.1786	0.07143	C	2.939	0.08648	2.826
Z	AX-77251469	66113055	A	0.1786	0.07143	G	2.939	0.08648	2.826
Z	AX-77251476	66118223	C	0.1786	0.07143	T	2.939	0.08648	2.826
Z	AX-77251500	66127817	G	0.1786	0.07143	A	2.939	0.08648	2.826
Z	AX-77263595	73403652	T	0.1786	0.07143	C	2.939	0.08648	2.826
Z	AX-77269716	8403590	A	0.1786	0.07143	G	2.939	0.08648	2.826
Z	AX-77269765	8404815	T	0.1786	0.07143	C	2.939	0.08648	2.826
Z	AX-77271083	81093648	A	0.07143	0.1786	C	2.939	0.08648	0.3538
Z	AX-77273811	8630550	A	0.1786	0.07143	G	2.939	0.08648	2.826
Z	AX-77273813	8633985	T	0.1786	0.07143	C	2.939	0.08648	2.826
Z	AX-77273824	8640998	T	0.1786	0.07143	C	2.939	0.08648	2.826
Z	AX-77273828	8644567	G	0.1786	0.07143	A	2.939	0.08648	2.826
Z	AX-77284429	65923140	G	0.1786	0.07143	A	2.939	0.08648	2.826
Z	AX-80780110	22872352	A	0.07143	0.1786	T	2.939	0.08648	0.3538
Z	AX-77252161	66466775	C	0.3214	0.4815	T	2.934	0.08672	0.5101
Z	AX-77252962	66885597	A	0.3214	0.4815	G	2.934	0.08672	0.5101
Z	AX-80771566	60340358	A	0.3929	0.5556	T	2.92	0.08751	0.5176
Z	AX-77197990	18995887	A	0.2143	0.3571	G	2.8	0.09426	0.4909
Z	AX-77198147	19097167	C	0.2143	0.3571	T	2.8	0.09426	0.4909
Z	AX-77198172	19112545	T	0.2143	0.3571	G	2.8	0.09426	0.4909
Z	AX-77198178	19117009	A	0.2143	0.3571	G	2.8	0.09426	0.4909
Z	AX-77198181	19118566	C	0.2143	0.3571	T	2.8	0.09426	0.4909
Z	AX-77198219	19145282	C	0.2143	0.3571	T	2.8	0.09426	0.4909
Z	AX-77198498	19340261	T	0.2143	0.3571	C	2.8	0.09426	0.4909
Z	AX-77198614	19424331	A	0.2143	0.3571	G	2.8	0.09426	0.4909
Z	AX-77198620	19429713	C	0.2143	0.3571	T	2.8	0.09426	0.4909
Z	AX-77198626	19433986	A	0.2143	0.3571	G	2.8	0.09426	0.4909
Z	AX-77198657	19457157	T	0.2143	0.3571	G	2.8	0.09426	0.4909
Z	AX-77199447	2005665	A	0.3571	0.2143	G	2.8	0.09426	2.037
Z	AX-77199497	2008707	A	0.3571	0.2143	G	2.8	0.09426	2.037
Z	AX-77199583	2017512	C	0.3571	0.2143	T	2.8	0.09426	2.037
Z	AX-77199640	2022138	A	0.3571	0.2143	G	2.8	0.09426	2.037
Z	AX-77199657	2023734	C	0.3571	0.2143	T	2.8	0.09426	2.037
Z	AX-77199805	2035721	T	0.3571	0.2143	C	2.8	0.09426	2.037
Z	AX-77205879	24546073	C	0.2143	0.3571	T	2.8	0.09426	0.4909
Z	AX-77205885	24549494	A	0.2143	0.3571	G	2.8	0.09426	0.4909
Z	AX-77205886	24549862	C	0.2143	0.3571	T	2.8	0.09426	0.4909
Z	AX-77240012	57363323	A	0.2143	0.3571	G	2.8	0.09426	0.4909
Z	AX-77247412	63426193	G	0.2143	0.3571	A	2.8	0.09426	0.4909
Z	AX-77247419	63432792	A	0.2143	0.3571	G	2.8	0.09426	0.4909
Z	AX-77247422	63435688	A	0.2143	0.3571	C	2.8	0.09426	0.4909
Z	AX-77247431	63440997	C	0.2143	0.3571	A	2.8	0.09426	0.4909
Z	AX-77247495	63506655	G	0.2143	0.3571	A	2.8	0.09426	0.4909
Z	AX-77247500	63510761	G	0.2143	0.3571	A	2.8	0.09426	0.4909
Z	AX-77247567	63553340	C	0.2143	0.3571	T	2.8	0.09426	0.4909
Z	AX-77247570	63556711	G	0.2143	0.3571	T	2.8	0.09426	0.4909
Z	AX-77247580	63560994	G	0.2143	0.3571	A	2.8	0.09426	0.4909
Z	AX-77247583	63567327	G	0.2143	0.3571	A	2.8	0.09426	0.4909
Z	AX-77247588	63575510	T	0.2143	0.3571	G	2.8	0.09426	0.4909
Z	AX-77247668	63620617	A	0.2143	0.3571	G	2.8	0.09426	0.4909
Z	AX-77247700	63641901	G	0.2143	0.3571	A	2.8	0.09426	0.4909
Z	AX-77247726	63659508	A	0.2143	0.3571	G	2.8	0.09426	0.4909
Z	AX-77248352	64130263	T	0.2143	0.3571	C	2.8	0.09426	0.4909
Z	AX-77248365	64135528	C	0.2143	0.3571	T	2.8	0.09426	0.4909
Z	AX-77248382	64156179	C	0.2143	0.3571	T	2.8	0.09426	0.4909
Z	AX-77248390	64160031	T	0.2143	0.3571	C	2.8	0.09426	0.4909
Z	AX-77248408	64170046	A	0.2143	0.3571	G	2.8	0.09426	0.4909
Z	AX-77248411	64173728	G	0.2143	0.3571	T	2.8	0.09426	0.4909
Z	AX-77248430	64183829	C	0.2143	0.3571	T	2.8	0.09426	0.4909
Z	AX-77248443	64190394	T	0.2143	0.3571	C	2.8	0.09426	0.4909
Z	AX-77248460	64199285	T	0.2143	0.3571	C	2.8	0.09426	0.4909
Z	AX-77248462	64200774	A	0.2143	0.3571	G	2.8	0.09426	0.4909
Z	AX-77248475	64209206	C	0.2143	0.3571	T	2.8	0.09426	0.4909
Z	AX-77248492	64221298	C	0.2143	0.3571	T	2.8	0.09426	0.4909
Z	AX-77248493	64223231	C	0.2143	0.3571	T	2.8	0.09426	0.4909
Z	AX-77248499	64225938	G	0.2143	0.3571	A	2.8	0.09426	0.4909
Z	AX-77248618	64322905	G	0.2143	0.3571	A	2.8	0.09426	0.4909
Z	AX-77248626	64327323	T	0.2143	0.3571	C	2.8	0.09426	0.4909
Z	AX-77248641	64336058	A	0.2143	0.3571	G	2.8	0.09426	0.4909
Z	AX-77248658	64348593	G	0.2143	0.3571	T	2.8	0.09426	0.4909
Z	AX-77248680	64358155	T	0.2143	0.3571	C	2.8	0.09426	0.4909
Z	AX-77248693	64364881	T	0.2143	0.3571	C	2.8	0.09426	0.4909
Z	AX-77248704	64372861	C	0.2143	0.3571	T	2.8	0.09426	0.4909
Z	AX-77249645	64960396	A	0.3571	0.2143	G	2.8	0.09426	2.037
Z	AX-77255923	69109775	C	0.2143	0.3571	A	2.8	0.09426	0.4909
Z	AX-77255944	69115111	G	0.2143	0.3571	T	2.8	0.09426	0.4909
Z	AX-77255955	69119594	G	0.2143	0.3571	A	2.8	0.09426	0.4909
Z	AX-77273646	8520720	C	0.2143	0.3571	T	2.8	0.09426	0.4909
Z	AX-77273936	8721809	A	0.3571	0.2143	G	2.8	0.09426	2.037
Z	AX-77273991	8756348	C	0.3571	0.2143	T	2.8	0.09426	2.037
Z	AX-77273992	8758642	A	0.3571	0.2143	G	2.8	0.09426	2.037
Z	AX-77274008	8766983	G	0.3571	0.2143	A	2.8	0.09426	2.037
Z	AX-77274028	8781129	A	0.3571	0.2143	G	2.8	0.09426	2.037
Z	AX-77274047	8791778	G	0.3571	0.2143	A	2.8	0.09426	2.037
Z	AX-77274100	8826207	A	0.3571	0.2143	G	2.8	0.09426	2.037
Z	AX-77274103	8829692	A	0.3571	0.2143	G	2.8	0.09426	2.037
Z	AX-77274134	8848708	A	0.3571	0.2143	G	2.8	0.09426	2.037
Z	AX-77274135	8849253	C	0.3571	0.2143	T	2.8	0.09426	2.037
Z	AX-77274145	8855152	A	0.3571	0.2143	G	2.8	0.09426	2.037
Z	AX-77274147	8859664	T	0.3571	0.2143	C	2.8	0.09426	2.037
Z	AX-77274152	8862637	T	0.3571	0.2143	C	2.8	0.09426	2.037
Z	AX-77274188	8886779	T	0.3571	0.2143	C	2.8	0.09426	2.037
Z	AX-77274193	8889149	A	0.3571	0.2143	G	2.8	0.09426	2.037
Z	AX-77274521	9160247	T	0.3571	0.2143	G	2.8	0.09426	2.037
Z	AX-77274534	9168480	C	0.3571	0.2143	A	2.8	0.09426	2.037
Z	AX-77274577	9199222	C	0.3571	0.2143	T	2.8	0.09426	2.037
Z	AX-77274578	9199441	G	0.3571	0.2143	A	2.8	0.09426	2.037
Z	AX-77284659	8519296	A	0.2143	0.3571	G	2.8	0.09426	0.4909
Z	AX-80753047	19427195	T	0.2143	0.3571	A	2.8	0.09426	0.4909
Z	AX-80759782	63437178	G	0.2143	0.3571	C	2.8	0.09426	0.4909
Z	AX-80773223	69113664	T	0.2143	0.3571	A	2.8	0.09426	0.4909
Z	AX-80777531	8784207	G	0.3571	0.2143	C	2.8	0.09426	2.037
Z	AX-80814939	24542715	G	0.2143	0.3571	C	2.8	0.09426	0.4909
Z	AX-80837723	64357435	T	0.2143	0.3571	A	2.8	0.09426	0.4909
Z	AX-80865761	63507531	A	0.2143	0.3571	T	2.8	0.09426	0.4909
Z	AX-80903321	63670915	T	0.2143	0.3571	A	2.8	0.09426	0.4909
Z	AX-80936134	8769801	G	0.3571	0.2143	C	2.8	0.09426	2.037
Z	AX-80938167	57389949	G	0.2143	0.3571	C	2.8	0.09426	0.4909
Z	AX-80950534	63557253	A	0.2143	0.3571	T	2.8	0.09426	0.4909
Z	AX-80950692	64325490	T	0.2143	0.3571	A	2.8	0.09426	0.4909
Z	AX-80987240	63440212	A	0.2143	0.3571	T	2.8	0.09426	0.4909
Z	AX-80995746	2019127	A	0.3571	0.2143	T	2.8	0.09426	2.037
Z	AX-81003050	9317282	G	0.3571	0.2143	C	2.8	0.09426	2.037
Z	AX-77251503	6647919	C	0.07407	0.1786	T	2.703	0.1002	0.368
Z	AX-77240551	57760764	G	0.1852	0.3214	A	2.689	0.101	0.4798
Z	AX-77222798	4482051	C	0.2222	0.1071	A	2.66	0.1029	2.381
Z	AX-77243424	60148742	A	0.1071	0.2222	C	2.66	0.1029	0.42
Z	AX-77244961	6195501	C	0.2222	0.1071	T	2.66	0.1029	2.381
Z	AX-77247817	63718917	C	0.2222	0.1071	T	2.66	0.1029	2.381
Z	AX-77249226	64685275	A	0.2222	0.1071	G	2.66	0.1029	2.381
Z	AX-77249511	64876801	C	0.2222	0.1071	T	2.66	0.1029	2.381
Z	AX-77249811	65034647	G	0.2222	0.1071	A	2.66	0.1029	2.381
Z	AX-80747583	22461394	C	0.2222	0.1071	G	2.66	0.1029	2.381
Z	AX-80852649	4344692	C	0.2222	0.1071	G	2.66	0.1029	2.381
Z	AX-77193150	14742365	G	0.25	0.3929	A	2.62	0.1055	0.5152
Z	AX-77193178	14761835	G	0.25	0.3929	A	2.62	0.1055	0.5152
Z	AX-77194548	16278687	T	0.25	0.3929	C	2.62	0.1055	0.5152
Z	AX-77194696	16370802	A	0.25	0.3929	G	2.62	0.1055	0.5152
Z	AX-77194755	16411166	A	0.25	0.3929	G	2.62	0.1055	0.5152
Z	AX-77194800	16435849	A	0.25	0.3929	G	2.62	0.1055	0.5152
Z	AX-77194813	16444315	T	0.25	0.3929	C	2.62	0.1055	0.5152
Z	AX-77194998	16637467	G	0.25	0.3929	T	2.62	0.1055	0.5152
Z	AX-77195007	16642697	A	0.25	0.3929	G	2.62	0.1055	0.5152
Z	AX-77195061	16682631	T	0.25	0.3929	C	2.62	0.1055	0.5152
Z	AX-77195063	16685514	C	0.25	0.3929	T	2.62	0.1055	0.5152
Z	AX-77195072	16691867	A	0.25	0.3929	G	2.62	0.1055	0.5152
Z	AX-77195076	16695244	A	0.25	0.3929	G	2.62	0.1055	0.5152
Z	AX-77195089	16701505	A	0.25	0.3929	G	2.62	0.1055	0.5152
Z	AX-77195091	16703549	T	0.25	0.3929	C	2.62	0.1055	0.5152
Z	AX-77195095	16706712	C	0.25	0.3929	T	2.62	0.1055	0.5152
Z	AX-77195105	16714743	A	0.25	0.3929	G	2.62	0.1055	0.5152
Z	AX-77195107	16718040	C	0.25	0.3929	T	2.62	0.1055	0.5152
Z	AX-77195120	16727666	C	0.25	0.3929	T	2.62	0.1055	0.5152
Z	AX-77197969	18985286	C	0.25	0.3929	T	2.62	0.1055	0.5152
Z	AX-77199948	20443652	G	0.25	0.3929	A	2.62	0.1055	0.5152
Z	AX-77199959	20448711	G	0.25	0.3929	A	2.62	0.1055	0.5152
Z	AX-77199960	20448928	G	0.25	0.3929	A	2.62	0.1055	0.5152
Z	AX-77199969	20456099	T	0.25	0.3929	C	2.62	0.1055	0.5152
Z	AX-77199991	20470922	T	0.25	0.3929	C	2.62	0.1055	0.5152
Z	AX-77200023	20489180	A	0.25	0.3929	G	2.62	0.1055	0.5152
Z	AX-77200027	20493137	T	0.25	0.3929	G	2.62	0.1055	0.5152
Z	AX-77200036	20500819	C	0.25	0.3929	T	2.62	0.1055	0.5152
Z	AX-77200041	20503843	G	0.25	0.3929	T	2.62	0.1055	0.5152
Z	AX-77200149	20575457	T	0.25	0.3929	C	2.62	0.1055	0.5152
Z	AX-77200175	20592767	T	0.25	0.3929	C	2.62	0.1055	0.5152
Z	AX-77200198	20610718	C	0.25	0.3929	T	2.62	0.1055	0.5152
Z	AX-77200201	20614865	T	0.25	0.3929	C	2.62	0.1055	0.5152
Z	AX-77200206	20621485	C	0.25	0.3929	T	2.62	0.1055	0.5152
Z	AX-77200229	20638662	G	0.25	0.3929	A	2.62	0.1055	0.5152
Z	AX-77200233	20642845	C	0.25	0.3929	T	2.62	0.1055	0.5152
Z	AX-77200254	20657324	C	0.25	0.3929	T	2.62	0.1055	0.5152
Z	AX-77200269	20669262	T	0.25	0.3929	C	2.62	0.1055	0.5152
Z	AX-77200293	20689975	G	0.25	0.3929	A	2.62	0.1055	0.5152
Z	AX-77200314	20701521	G	0.25	0.3929	A	2.62	0.1055	0.5152
Z	AX-77200318	20704977	A	0.25	0.3929	G	2.62	0.1055	0.5152
Z	AX-77200347	20727262	C	0.25	0.3929	T	2.62	0.1055	0.5152
Z	AX-77200359	20737043	C	0.25	0.3929	T	2.62	0.1055	0.5152
Z	AX-77200385	20758633	G	0.25	0.3929	T	2.62	0.1055	0.5152
Z	AX-77200389	20762934	T	0.25	0.3929	C	2.62	0.1055	0.5152
Z	AX-77200390	20763108	T	0.25	0.3929	C	2.62	0.1055	0.5152
Z	AX-77200553	20886434	T	0.25	0.3929	G	2.62	0.1055	0.5152
Z	AX-77200559	20894095	G	0.25	0.3929	A	2.62	0.1055	0.5152
Z	AX-77200646	20967122	C	0.25	0.3929	T	2.62	0.1055	0.5152
Z	AX-77200648	20970757	C	0.25	0.3929	T	2.62	0.1055	0.5152
Z	AX-77200650	20972635	A	0.25	0.3929	G	2.62	0.1055	0.5152
Z	AX-77200706	21007245	A	0.25	0.3929	C	2.62	0.1055	0.5152
Z	AX-77200710	21012545	G	0.25	0.3929	A	2.62	0.1055	0.5152
Z	AX-77200727	21022598	A	0.25	0.3929	G	2.62	0.1055	0.5152
Z	AX-77200734	21027706	A	0.25	0.3929	G	2.62	0.1055	0.5152
Z	AX-77200735	21028900	A	0.25	0.3929	C	2.62	0.1055	0.5152
Z	AX-77200817	21084410	A	0.25	0.3929	G	2.62	0.1055	0.5152
Z	AX-77200881	21125152	G	0.25	0.3929	A	2.62	0.1055	0.5152
Z	AX-77200914	21149482	T	0.25	0.3929	C	2.62	0.1055	0.5152
Z	AX-77201042	21230472	G	0.25	0.3929	A	2.62	0.1055	0.5152
Z	AX-77201428	21513068	T	0.25	0.3929	C	2.62	0.1055	0.5152
Z	AX-77201483	21548189	G	0.25	0.3929	A	2.62	0.1055	0.5152
Z	AX-77201495	21556855	C	0.25	0.3929	T	2.62	0.1055	0.5152
Z	AX-77201541	21592196	A	0.25	0.3929	G	2.62	0.1055	0.5152
Z	AX-77201542	21592303	G	0.25	0.3929	A	2.62	0.1055	0.5152
Z	AX-77201556	21600348	C	0.25	0.3929	T	2.62	0.1055	0.5152
Z	AX-77201589	21626486	T	0.25	0.3929	C	2.62	0.1055	0.5152
Z	AX-77201608	21639318	T	0.25	0.3929	C	2.62	0.1055	0.5152
Z	AX-77201715	21716525	C	0.25	0.3929	T	2.62	0.1055	0.5152
Z	AX-77210864	31332801	G	0.25	0.3929	A	2.62	0.1055	0.5152
Z	AX-77210876	31340089	G	0.25	0.3929	A	2.62	0.1055	0.5152
Z	AX-77241071	58131835	G	0.3929	0.25	A	2.62	0.1055	1.941
Z	AX-77251398	66076104	T	0.25	0.3929	C	2.62	0.1055	0.5152
Z	AX-77253210	67053299	T	0.25	0.3929	C	2.62	0.1055	0.5152
Z	AX-77253216	67057653	A	0.25	0.3929	C	2.62	0.1055	0.5152
Z	AX-77253541	67254765	A	0.25	0.3929	C	2.62	0.1055	0.5152
Z	AX-77253555	67283432	C	0.25	0.3929	T	2.62	0.1055	0.5152
Z	AX-77253560	67288490	C	0.25	0.3929	T	2.62	0.1055	0.5152
Z	AX-77253565	67294416	C	0.25	0.3929	T	2.62	0.1055	0.5152
Z	AX-77253575	67297080	C	0.25	0.3929	T	2.62	0.1055	0.5152
Z	AX-77253579	67305441	T	0.25	0.3929	C	2.62	0.1055	0.5152
Z	AX-77253589	67310105	C	0.25	0.3929	T	2.62	0.1055	0.5152
Z	AX-77253610	67317560	G	0.25	0.3929	A	2.62	0.1055	0.5152
Z	AX-77253616	67319477	G	0.25	0.3929	T	2.62	0.1055	0.5152
Z	AX-77253619	67320500	G	0.25	0.3929	A	2.62	0.1055	0.5152
Z	AX-77253624	67323916	T	0.25	0.3929	G	2.62	0.1055	0.5152
Z	AX-77253632	67335422	C	0.25	0.3929	T	2.62	0.1055	0.5152
Z	AX-77270736	81023761	C	0.25	0.3929	T	2.62	0.1055	0.5152
Z	AX-77270881	8431886	G	0.3929	0.25	A	2.62	0.1055	1.941
Z	AX-77270933	81064227	G	0.25	0.3929	A	2.62	0.1055	0.5152
Z	AX-77272194	8458677	C	0.3929	0.25	T	2.62	0.1055	1.941
Z	AX-77272232	8459659	T	0.3929	0.25	C	2.62	0.1055	1.941
Z	AX-77272396	8462590	T	0.3929	0.25	C	2.62	0.1055	1.941
Z	AX-77273624	8507582	A	0.3929	0.25	G	2.62	0.1055	1.941
Z	AX-77273643	8517815	C	0.3929	0.25	T	2.62	0.1055	1.941
Z	AX-77273650	8523889	T	0.3929	0.25	G	2.62	0.1055	1.941
Z	AX-77273653	8525263	A	0.3929	0.25	G	2.62	0.1055	1.941
Z	AX-77273702	8552307	G	0.3929	0.25	A	2.62	0.1055	1.941
Z	AX-77273784	8608378	C	0.25	0.3929	T	2.62	0.1055	0.5152
Z	AX-77274084	8816554	T	0.25	0.3929	C	2.62	0.1055	0.5152
Z	AX-77274228	8913031	C	0.25	0.3929	T	2.62	0.1055	0.5152
Z	AX-77274236	8920422	G	0.25	0.3929	T	2.62	0.1055	0.5152
Z	AX-77283807	21116264	T	0.25	0.3929	C	2.62	0.1055	0.5152
Z	AX-77284459	67292969	G	0.25	0.3929	A	2.62	0.1055	0.5152
Z	AX-80751515	8902504	G	0.25	0.3929	C	2.62	0.1055	0.5152
Z	AX-80753898	21563437	G	0.25	0.3929	C	2.62	0.1055	0.5152
Z	AX-80756988	20475917	C	0.25	0.3929	G	2.62	0.1055	0.5152
Z	AX-80765139	16489170	G	0.25	0.3929	C	2.62	0.1055	0.5152
Z	AX-80788196	16722154	T	0.25	0.3929	A	2.62	0.1055	0.5152
Z	AX-80790020	16432756	A	0.25	0.3929	T	2.62	0.1055	0.5152
Z	AX-80835084	67312579	G	0.25	0.3929	C	2.62	0.1055	0.5152
Z	AX-80880383	21117709	C	0.25	0.3929	G	2.62	0.1055	0.5152
Z	AX-80884220	20486199	G	0.25	0.3929	C	2.62	0.1055	0.5152
Z	AX-80890153	20444391	A	0.25	0.3929	T	2.62	0.1055	0.5152
Z	AX-80895779	20966079	A	0.25	0.3929	T	2.62	0.1055	0.5152
Z	AX-80897516	20669941	A	0.25	0.3929	T	2.62	0.1055	0.5152
Z	AX-80902451	21160433	C	0.25	0.3929	G	2.62	0.1055	0.5152
Z	AX-80902692	21002140	T	0.25	0.3929	A	2.62	0.1055	0.5152
Z	AX-80918328	21101062	T	0.25	0.3929	A	2.62	0.1055	0.5152
Z	AX-80940462	8897064	G	0.3929	0.25	C	2.62	0.1055	1.941
Z	AX-80961677	66045407	G	0.25	0.3929	C	2.62	0.1055	0.5152
Z	AX-80972222	16726273	A	0.25	0.3929	T	2.62	0.1055	0.5152
Z	AX-80982013	21097969	G	0.25	0.3929	C	2.62	0.1055	0.5152
Z	AX-81000362	67281438	G	0.25	0.3929	C	2.62	0.1055	0.5152
Z	AX-77194528	16259496	G	0.2857	0.4286	T	2.489	0.1147	0.5333
Z	AX-77194529	16262672	G	0.2857	0.4286	A	2.489	0.1147	0.5333
Z	AX-77194532	16266255	G	0.2857	0.4286	A	2.489	0.1147	0.5333
Z	AX-77194540	16270059	C	0.2857	0.4286	A	2.489	0.1147	0.5333
Z	AX-77221641	40969310	G	0.2857	0.4286	A	2.489	0.1147	0.5333
Z	AX-77221642	40969690	T	0.2857	0.4286	G	2.489	0.1147	0.5333
Z	AX-77221646	40977887	G	0.2857	0.4286	A	2.489	0.1147	0.5333
Z	AX-77221661	40996342	G	0.2857	0.4286	A	2.489	0.1147	0.5333
Z	AX-77221673	41001491	A	0.2857	0.4286	G	2.489	0.1147	0.5333
Z	AX-77221679	41006398	T	0.2857	0.4286	C	2.489	0.1147	0.5333
Z	AX-77221686	41010814	G	0.2857	0.4286	A	2.489	0.1147	0.5333
Z	AX-77221704	41024998	A	0.2857	0.4286	G	2.489	0.1147	0.5333
Z	AX-77221708	41027624	T	0.2857	0.4286	C	2.489	0.1147	0.5333
Z	AX-77221718	41041691	T	0.2857	0.4286	G	2.489	0.1147	0.5333
Z	AX-77221734	41055627	C	0.2857	0.4286	T	2.489	0.1147	0.5333
Z	AX-77221743	41067635	C	0.2857	0.4286	T	2.489	0.1147	0.5333
Z	AX-77221754	41078237	G	0.2857	0.4286	A	2.489	0.1147	0.5333
Z	AX-77239828	57200648	A	0.4286	0.2857	C	2.489	0.1147	1.875
Z	AX-77239837	57210139	C	0.4286	0.2857	A	2.489	0.1147	1.875
Z	AX-77239843	57217665	A	0.4286	0.2857	G	2.489	0.1147	1.875
Z	AX-77239848	57220476	T	0.4286	0.2857	C	2.489	0.1147	1.875
Z	AX-77239857	57224378	C	0.4286	0.2857	A	2.489	0.1147	1.875
Z	AX-77239859	57225760	C	0.4286	0.2857	T	2.489	0.1147	1.875
Z	AX-77239860	57226322	C	0.4286	0.2857	A	2.489	0.1147	1.875
Z	AX-77239862	57227986	G	0.4286	0.2857	T	2.489	0.1147	1.875
Z	AX-77239865	57229967	A	0.4286	0.2857	G	2.489	0.1147	1.875
Z	AX-77239950	57308772	C	0.4286	0.2857	T	2.489	0.1147	1.875
Z	AX-77239958	57312676	A	0.4286	0.2857	G	2.489	0.1147	1.875
Z	AX-77239976	57330587	C	0.4286	0.2857	A	2.489	0.1147	1.875
Z	AX-77239984	57343562	C	0.4286	0.2857	A	2.489	0.1147	1.875
Z	AX-77239996	57349281	T	0.4286	0.2857	C	2.489	0.1147	1.875
Z	AX-77240034	57377412	T	0.4286	0.2857	C	2.489	0.1147	1.875
Z	AX-77240056	57393733	C	0.4286	0.2857	T	2.489	0.1147	1.875
Z	AX-77240071	57402816	G	0.4286	0.2857	A	2.489	0.1147	1.875
Z	AX-77240154	57466230	C	0.4286	0.2857	T	2.489	0.1147	1.875
Z	AX-77240163	57473447	G	0.4286	0.2857	T	2.489	0.1147	1.875
Z	AX-77240178	57481567	A	0.4286	0.2857	G	2.489	0.1147	1.875
Z	AX-77240189	57486366	G	0.4286	0.2857	A	2.489	0.1147	1.875
Z	AX-77240200	57495379	T	0.4286	0.2857	C	2.489	0.1147	1.875
Z	AX-77240218	57504926	A	0.4286	0.2857	C	2.489	0.1147	1.875
Z	AX-77240255	57527496	A	0.4286	0.2857	G	2.489	0.1147	1.875
Z	AX-77240265	57536164	A	0.4286	0.2857	C	2.489	0.1147	1.875
Z	AX-77240275	57543774	A	0.4286	0.2857	G	2.489	0.1147	1.875
Z	AX-77240719	57905462	C	0.4286	0.2857	T	2.489	0.1147	1.875
Z	AX-77240723	57908119	A	0.4286	0.2857	C	2.489	0.1147	1.875
Z	AX-77240727	57910781	C	0.4286	0.2857	T	2.489	0.1147	1.875
Z	AX-77240734	57914268	T	0.4286	0.2857	G	2.489	0.1147	1.875
Z	AX-77240748	57924275	A	0.4286	0.2857	G	2.489	0.1147	1.875
Z	AX-77240763	57933554	G	0.4286	0.2857	A	2.489	0.1147	1.875
Z	AX-77240773	57946419	C	0.4286	0.2857	A	2.489	0.1147	1.875
Z	AX-77240792	57959846	A	0.4286	0.2857	G	2.489	0.1147	1.875
Z	AX-77240794	57960771	G	0.4286	0.2857	A	2.489	0.1147	1.875
Z	AX-77240806	57971750	G	0.4286	0.2857	T	2.489	0.1147	1.875
Z	AX-77240821	57979476	A	0.4286	0.2857	G	2.489	0.1147	1.875
Z	AX-77240824	57981565	A	0.4286	0.2857	G	2.489	0.1147	1.875
Z	AX-77240828	57984685	G	0.4286	0.2857	T	2.489	0.1147	1.875
Z	AX-77240832	57988555	A	0.4286	0.2857	C	2.489	0.1147	1.875
Z	AX-77240840	57993628	C	0.4286	0.2857	T	2.489	0.1147	1.875
Z	AX-77240842	57994018	A	0.4286	0.2857	G	2.489	0.1147	1.875
Z	AX-77270363	80960023	T	0.4286	0.2857	C	2.489	0.1147	1.875
Z	AX-77274219	8903885	C	0.2857	0.4286	A	2.489	0.1147	0.5333
Z	AX-77274360	9028256	C	0.2857	0.4286	T	2.489	0.1147	0.5333
Z	AX-77274412	9067884	G	0.2857	0.4286	A	2.489	0.1147	0.5333
Z	AX-77274667	9261486	G	0.2857	0.4286	A	2.489	0.1147	0.5333
Z	AX-77274672	9264559	T	0.2857	0.4286	C	2.489	0.1147	0.5333
Z	AX-77274688	9275294	C	0.2857	0.4286	A	2.489	0.1147	0.5333
Z	AX-77274710	9289192	T	0.2857	0.4286	C	2.489	0.1147	0.5333
Z	AX-77274750	9325721	T	0.2857	0.4286	C	2.489	0.1147	0.5333
Z	AX-77283312	9016698	G	0.2857	0.4286	A	2.489	0.1147	0.5333
Z	AX-80757774	57477342	G	0.4286	0.2857	C	2.489	0.1147	1.875
Z	AX-80761724	16254921	A	0.2857	0.4286	T	2.489	0.1147	0.5333
Z	AX-80781319	40963216	T	0.2857	0.4286	A	2.489	0.1147	0.5333
Z	AX-80790718	27763409	A	0.2857	0.4286	T	2.489	0.1147	0.5333
Z	AX-80827348	57913851	G	0.4286	0.2857	C	2.489	0.1147	1.875
Z	AX-80878270	57314859	T	0.4286	0.2857	A	2.489	0.1147	1.875
Z	AX-80923861	57967402	A	0.4286	0.2857	T	2.489	0.1147	1.875
Z	AX-80928419	9291565	T	0.2857	0.4286	A	2.489	0.1147	0.5333
Z	AX-80948551	57930343	G	0.4286	0.2857	C	2.489	0.1147	1.875
Z	AX-80961235	57909988	A	0.4286	0.2857	T	2.489	0.1147	1.875
Z	AX-80974786	57955181	C	0.4286	0.2857	G	2.489	0.1147	1.875
Z	AX-80981157	57948377	A	0.4286	0.2857	T	2.489	0.1147	1.875
Z	AX-80873285	63594340	A	0.2222	0.1111	T	2.4	0.1213	2.286
Z	AX-77202997	22639992	T	0.4643	0.3214	C	2.396	0.1217	1.83
Z	AX-77219954	39138654	T	0.4643	0.3214	C	2.396	0.1217	1.83
Z	AX-77220368	39677611	G	0.3214	0.4643	A	2.396	0.1217	0.5466
Z	AX-77236852	570689	G	0.3214	0.4643	A	2.396	0.1217	0.5466
Z	AX-77237100	572244	G	0.3214	0.4643	T	2.396	0.1217	0.5466
Z	AX-77239787	590872	T	0.3214	0.4643	C	2.396	0.1217	0.5466
Z	AX-77241188	602156	A	0.3214	0.4643	G	2.396	0.1217	0.5466
Z	AX-77250393	65383080	T	0.4643	0.3214	C	2.396	0.1217	1.83
Z	AX-77250397	65384259	T	0.4643	0.3214	C	2.396	0.1217	1.83
Z	AX-77251475	66117240	G	0.3214	0.4643	A	2.396	0.1217	0.5466
Z	AX-77252929	66870255	T	0.3214	0.4643	C	2.396	0.1217	0.5466
Z	AX-77252935	66873462	C	0.3214	0.4643	A	2.396	0.1217	0.5466
Z	AX-77252936	66874053	G	0.3214	0.4643	A	2.396	0.1217	0.5466
Z	AX-77252938	66875368	T	0.3214	0.4643	G	2.396	0.1217	0.5466
Z	AX-77252955	66882996	A	0.3214	0.4643	G	2.396	0.1217	0.5466
Z	AX-77252968	66888149	G	0.3214	0.4643	A	2.396	0.1217	0.5466
Z	AX-77252972	66891651	A	0.3214	0.4643	G	2.396	0.1217	0.5466
Z	AX-77252991	66903302	C	0.3214	0.4643	T	2.396	0.1217	0.5466
Z	AX-77253124	66986498	T	0.3214	0.4643	C	2.396	0.1217	0.5466
Z	AX-77253173	67015767	C	0.3214	0.4643	T	2.396	0.1217	0.5466
Z	AX-77253182	67022580	A	0.3214	0.4643	G	2.396	0.1217	0.5466
Z	AX-77261953	7321402	C	0.3214	0.4643	T	2.396	0.1217	0.5466
Z	AX-77262164	7330328	G	0.3214	0.4643	T	2.396	0.1217	0.5466
Z	AX-77262346	7337755	C	0.3214	0.4643	T	2.396	0.1217	0.5466
Z	AX-77262363	7338340	C	0.3214	0.4643	T	2.396	0.1217	0.5466
Z	AX-77262426	7340467	G	0.3214	0.4643	T	2.396	0.1217	0.5466
Z	AX-77273340	81558531	A	0.4643	0.3214	G	2.396	0.1217	1.83
Z	AX-77273357	81561375	T	0.4643	0.3214	C	2.396	0.1217	1.83
Z	AX-77284759	39011166	T	0.4643	0.3214	C	2.396	0.1217	1.83
Z	AX-80769062	66878026	A	0.3214	0.4643	T	2.396	0.1217	0.5466
Z	AX-80850657	39756745	G	0.3214	0.4643	C	2.396	0.1217	0.5466
Z	AX-80871460	39759240	T	0.3214	0.4643	A	2.396	0.1217	0.5466
Z	AX-80909222	81609959	A	0.4643	0.3214	T	2.396	0.1217	1.83
Z	AX-80946094	66882202	T	0.3214	0.4643	A	2.396	0.1217	0.5466
Z	AX-77189151	1136956	G	0.1071	0.2143	A	2.383	0.1227	0.44
Z	AX-77189295	1151625	A	0.1071	0.2143	G	2.383	0.1227	0.44
Z	AX-77189383	1159830	C	0.1071	0.2143	A	2.383	0.1227	0.44
Z	AX-77189419	1163042	T	0.1071	0.2143	C	2.383	0.1227	0.44
Z	AX-77189483	1168567	T	0.1071	0.2143	C	2.383	0.1227	0.44
Z	AX-77202822	2253808	C	0.2143	0.1071	T	2.383	0.1227	2.273
Z	AX-77203095	2273073	G	0.2143	0.1071	A	2.383	0.1227	2.273
Z	AX-77203115	2274570	T	0.2143	0.1071	C	2.383	0.1227	2.273
Z	AX-77203126	2275907	T	0.2143	0.1071	C	2.383	0.1227	2.273
Z	AX-77203264	2285179	A	0.2143	0.1071	G	2.383	0.1227	2.273
Z	AX-77203270	22840808	G	0.1071	0.2143	T	2.383	0.1227	0.44
Z	AX-77203289	22850707	A	0.1071	0.2143	G	2.383	0.1227	0.44
Z	AX-77203312	22866168	C	0.1071	0.2143	T	2.383	0.1227	0.44
Z	AX-77203383	2292245	G	0.2143	0.1071	A	2.383	0.1227	2.273
Z	AX-77203403	2294438	T	0.2143	0.1071	C	2.383	0.1227	2.273
Z	AX-77203439	22955598	C	0.1071	0.2143	T	2.383	0.1227	0.44
Z	AX-77203444	22962747	G	0.1071	0.2143	A	2.383	0.1227	0.44
Z	AX-77203455	22970106	C	0.1071	0.2143	T	2.383	0.1227	0.44
Z	AX-77203463	22972969	C	0.1071	0.2143	T	2.383	0.1227	0.44
Z	AX-77203478	2299733	T	0.2143	0.1071	G	2.383	0.1227	2.273
Z	AX-77203532	2304123	T	0.2143	0.1071	C	2.383	0.1227	2.273
Z	AX-77203551	2305556	C	0.2143	0.1071	T	2.383	0.1227	2.273
Z	AX-77203567	2306330	C	0.2143	0.1071	A	2.383	0.1227	2.273
Z	AX-77205503	2431072	G	0.2143	0.1071	A	2.383	0.1227	2.273
Z	AX-77206723	2516341	A	0.2143	0.1071	G	2.383	0.1227	2.273
Z	AX-77206735	2517356	A	0.2143	0.1071	G	2.383	0.1227	2.273
Z	AX-77206741	2517710	C	0.2143	0.1071	T	2.383	0.1227	2.273
Z	AX-77206753	2518496	T	0.2143	0.1071	G	2.383	0.1227	2.273
Z	AX-77206770	2519673	A	0.2143	0.1071	G	2.383	0.1227	2.273
Z	AX-77207199	2553578	C	0.2143	0.1071	A	2.383	0.1227	2.273
Z	AX-77208055	2640194	A	0.2143	0.1071	G	2.383	0.1227	2.273
Z	AX-77215908	35318759	T	0.1071	0.2143	C	2.383	0.1227	0.44
Z	AX-77215915	35322552	A	0.1071	0.2143	C	2.383	0.1227	0.44
Z	AX-77216008	35387058	A	0.1071	0.2143	G	2.383	0.1227	0.44
Z	AX-77216019	35394272	A	0.1071	0.2143	G	2.383	0.1227	0.44
Z	AX-77216036	35407672	A	0.1071	0.2143	G	2.383	0.1227	0.44
Z	AX-77216063	35429847	A	0.1071	0.2143	G	2.383	0.1227	0.44
Z	AX-77216068	35434350	C	0.1071	0.2143	T	2.383	0.1227	0.44
Z	AX-77216100	35456115	G	0.1071	0.2143	A	2.383	0.1227	0.44
Z	AX-77216112	35465439	T	0.1071	0.2143	C	2.383	0.1227	0.44
Z	AX-77216119	35470194	A	0.1071	0.2143	G	2.383	0.1227	0.44
Z	AX-77216124	35473510	A	0.1071	0.2143	G	2.383	0.1227	0.44
Z	AX-77216132	35476931	C	0.1071	0.2143	T	2.383	0.1227	0.44
Z	AX-77216180	35504883	A	0.1071	0.2143	G	2.383	0.1227	0.44
Z	AX-77216304	35607757	A	0.1071	0.2143	G	2.383	0.1227	0.44
Z	AX-77216356	35669961	G	0.1071	0.2143	A	2.383	0.1227	0.44
Z	AX-77222321	4317148	A	0.2143	0.1071	G	2.383	0.1227	2.273
Z	AX-77222470	4364714	C	0.2143	0.1071	T	2.383	0.1227	2.273
Z	AX-77222471	4364724	T	0.2143	0.1071	C	2.383	0.1227	2.273
Z	AX-77222599	4423565	T	0.2143	0.1071	C	2.383	0.1227	2.273
Z	AX-77222652	4443566	A	0.2143	0.1071	G	2.383	0.1227	2.273
Z	AX-77222670	4453581	T	0.2143	0.1071	C	2.383	0.1227	2.273
Z	AX-77222682	4457068	T	0.2143	0.1071	G	2.383	0.1227	2.273
Z	AX-77222683	4457779	T	0.2143	0.1071	C	2.383	0.1227	2.273
Z	AX-77222783	4480190	A	0.2143	0.1071	C	2.383	0.1227	2.273
Z	AX-77222844	4490268	T	0.2143	0.1071	G	2.383	0.1227	2.273
Z	AX-77222925	4499024	A	0.2143	0.1071	G	2.383	0.1227	2.273
Z	AX-77231788	5260081	A	0.2143	0.1071	G	2.383	0.1227	2.273
Z	AX-77231963	5270050	G	0.2143	0.1071	A	2.383	0.1227	2.273
Z	AX-77232533	5304566	A	0.2143	0.1071	G	2.383	0.1227	2.273
Z	AX-77232633	5311316	C	0.2143	0.1071	T	2.383	0.1227	2.273
Z	AX-77232748	5318499	A	0.2143	0.1071	G	2.383	0.1227	2.273
Z	AX-77232798	5321803	A	0.2143	0.1071	G	2.383	0.1227	2.273
Z	AX-77233091	5343309	C	0.2143	0.1071	T	2.383	0.1227	2.273
Z	AX-77233788	5389319	T	0.2143	0.1071	C	2.383	0.1227	2.273
Z	AX-77236396	5555222	G	0.2143	0.1071	A	2.383	0.1227	2.273
Z	AX-77237051	5595939	A	0.2143	0.1071	C	2.383	0.1227	2.273
Z	AX-77237147	5602469	G	0.2143	0.1071	T	2.383	0.1227	2.273
Z	AX-77238087	5679002	G	0.2143	0.1071	T	2.383	0.1227	2.273
Z	AX-77238822	5720044	A	0.2143	0.1071	G	2.383	0.1227	2.273
Z	AX-77238854	5721826	G	0.2143	0.1071	A	2.383	0.1227	2.273
Z	AX-77238911	5725119	G	0.2143	0.1071	T	2.383	0.1227	2.273
Z	AX-77238917	5725574	A	0.2143	0.1071	G	2.383	0.1227	2.273
Z	AX-77239043	5733299	C	0.2143	0.1071	T	2.383	0.1227	2.273
Z	AX-77241400	58412301	G	0.2143	0.1071	A	2.383	0.1227	2.273
Z	AX-77241403	58418056	C	0.2143	0.1071	T	2.383	0.1227	2.273
Z	AX-77241436	58450325	G	0.2143	0.1071	A	2.383	0.1227	2.273
Z	AX-77241483	58497761	G	0.1071	0.2143	A	2.383	0.1227	0.44
Z	AX-77241490	58508697	A	0.1071	0.2143	G	2.383	0.1227	0.44
Z	AX-77241496	58512583	C	0.1071	0.2143	A	2.383	0.1227	0.44
Z	AX-77241497	58513396	T	0.1071	0.2143	C	2.383	0.1227	0.44
Z	AX-77241498	58516306	A	0.1071	0.2143	G	2.383	0.1227	0.44
Z	AX-77241507	58525811	A	0.1071	0.2143	G	2.383	0.1227	0.44
Z	AX-77241509	58529690	G	0.1071	0.2143	A	2.383	0.1227	0.44
Z	AX-77241518	58542222	C	0.1071	0.2143	T	2.383	0.1227	0.44
Z	AX-77241523	58554600	C	0.1071	0.2143	A	2.383	0.1227	0.44
Z	AX-77241537	58564896	A	0.1071	0.2143	G	2.383	0.1227	0.44
Z	AX-77241543	58567333	C	0.1071	0.2143	T	2.383	0.1227	0.44
Z	AX-77241545	58571496	C	0.1071	0.2143	T	2.383	0.1227	0.44
Z	AX-77241581	58621668	T	0.1071	0.2143	G	2.383	0.1227	0.44
Z	AX-77241584	58630751	T	0.1071	0.2143	C	2.383	0.1227	0.44
Z	AX-77241588	58640739	T	0.1071	0.2143	C	2.383	0.1227	0.44
Z	AX-77241597	58649835	G	0.1071	0.2143	A	2.383	0.1227	0.44
Z	AX-77241610	58671434	A	0.1071	0.2143	G	2.383	0.1227	0.44
Z	AX-77241617	58681253	G	0.1071	0.2143	A	2.383	0.1227	0.44
Z	AX-77241636	58693432	T	0.1071	0.2143	C	2.383	0.1227	0.44
Z	AX-77241657	58706625	A	0.1071	0.2143	C	2.383	0.1227	0.44
Z	AX-77241663	58710129	G	0.1071	0.2143	A	2.383	0.1227	0.44
Z	AX-77241680	58722496	T	0.1071	0.2143	C	2.383	0.1227	0.44
Z	AX-77241693	58739783	G	0.1071	0.2143	A	2.383	0.1227	0.44
Z	AX-77241695	58745684	C	0.1071	0.2143	T	2.383	0.1227	0.44
Z	AX-77241702	58750365	A	0.1071	0.2143	G	2.383	0.1227	0.44
Z	AX-77241706	58751653	A	0.1071	0.2143	G	2.383	0.1227	0.44
Z	AX-77241711	58754061	T	0.1071	0.2143	C	2.383	0.1227	0.44
Z	AX-77241721	58761123	A	0.1071	0.2143	G	2.383	0.1227	0.44
Z	AX-77241722	58762009	C	0.1071	0.2143	T	2.383	0.1227	0.44
Z	AX-77241750	58792276	T	0.1071	0.2143	C	2.383	0.1227	0.44
Z	AX-77241763	58798477	T	0.1071	0.2143	C	2.383	0.1227	0.44
Z	AX-77241771	58806500	T	0.1071	0.2143	C	2.383	0.1227	0.44
Z	AX-77241796	58833756	G	0.1071	0.2143	A	2.383	0.1227	0.44
Z	AX-77241800	58843103	A	0.1071	0.2143	G	2.383	0.1227	0.44
Z	AX-77241810	58851774	C	0.1071	0.2143	T	2.383	0.1227	0.44
Z	AX-77241826	58860574	C	0.1071	0.2143	A	2.383	0.1227	0.44
Z	AX-77241828	58865677	G	0.1071	0.2143	T	2.383	0.1227	0.44
Z	AX-77241829	58866561	T	0.1071	0.2143	G	2.383	0.1227	0.44
Z	AX-77241831	58869438	T	0.1071	0.2143	C	2.383	0.1227	0.44
Z	AX-77241842	58876135	A	0.1071	0.2143	G	2.383	0.1227	0.44
Z	AX-77241849	58885619	A	0.1071	0.2143	G	2.383	0.1227	0.44
Z	AX-77241851	58892941	A	0.1071	0.2143	G	2.383	0.1227	0.44
Z	AX-77241859	58898244	G	0.1071	0.2143	A	2.383	0.1227	0.44
Z	AX-77241867	58903791	C	0.1071	0.2143	T	2.383	0.1227	0.44
Z	AX-77241872	58908647	A	0.1071	0.2143	G	2.383	0.1227	0.44
Z	AX-77241880	58914792	A	0.1071	0.2143	G	2.383	0.1227	0.44
Z	AX-77241885	58922721	G	0.1071	0.2143	A	2.383	0.1227	0.44
Z	AX-77241895	58935128	A	0.1071	0.2143	G	2.383	0.1227	0.44
Z	AX-77241902	58942227	T	0.1071	0.2143	C	2.383	0.1227	0.44
Z	AX-77241907	58945500	A	0.1071	0.2143	C	2.383	0.1227	0.44
Z	AX-77241953	58978429	C	0.1071	0.2143	T	2.383	0.1227	0.44
Z	AX-77241969	58989314	G	0.1071	0.2143	A	2.383	0.1227	0.44
Z	AX-77242001	59009899	G	0.1071	0.2143	T	2.383	0.1227	0.44
Z	AX-77242013	59020824	A	0.1071	0.2143	G	2.383	0.1227	0.44
Z	AX-77242056	59065361	A	0.1071	0.2143	C	2.383	0.1227	0.44
[truncated: 7,209 more rows]
