# Supplementary material for: Genome-Wide Association Study and Transcriptome Differential Expression Analysis of the Feather Rate in Shouguang Chickens
Source: Front Genet. 2020 Dec 22;11:613078. doi: 10.3389/fgene.2020.613078 (PMC7783405; doi:10.3389/fgene.2020.613078)
Supplement: Supplementary file 2 [file Table_2.XLS]

## Sheet: Sheet1
Annotation for each significant SNP (Galgal4)
CHR	SNP	BP	A1	A2	P	Associated genes
Z	AX-77188499	10602586	C	T	6.882e-18	ENSGALT00000039152 // upstream // 51072 // --- // SPEF2 // --- // sperm flagellar 2 /// ENSGALT00000039164 // upstream // 101673 // Gga.261 // PRLR // 395660 // prolactin receptor /// NM_001080106 // upstream // 143465 // Gga.10936 // IL7R // 426054 // interleukin 7 receptor /// NM_204854 // upstream // 101673 // Gga.261 // PRLR // 395660 // prolactin receptor
Z	AX-80887688	10593292	T	A	1.695e-17	ENSGALT00000039152 // upstream // 60366 // --- // SPEF2 // --- // sperm flagellar 2 /// ENSGALT00000039164 // upstream // 92379 // Gga.261 // PRLR // 395660 // prolactin receptor /// NM_001080106 // upstream // 152759 // Gga.10936 // IL7R // 426054 // interleukin 7 receptor /// NM_204854 // upstream // 92379 // Gga.261 // PRLR // 395660 // prolactin receptor
Z	AX-77188493	10599644	T	C	1.695e-17	ENSGALT00000039152 // upstream // 54014 // --- // SPEF2 // --- // sperm flagellar 2 /// ENSGALT00000039164 // upstream // 98731 // Gga.261 // PRLR // 395660 // prolactin receptor /// NM_001080106 // upstream // 146407 // Gga.10936 // IL7R // 426054 // interleukin 7 receptor /// NM_204854 // upstream // 98731 // Gga.261 // PRLR // 395660 // prolactin receptor
Z	AX-77188503	10607122	T	C	1.695e-17	ENSGALT00000039152 // upstream // 46536 // --- // SPEF2 // --- // sperm flagellar 2 /// ENSGALT00000039164 // upstream // 106209 // Gga.261 // PRLR // 395660 // prolactin receptor /// NM_001080106 // upstream // 138929 // Gga.10936 // IL7R // 426054 // interleukin 7 receptor /// NM_204854 // upstream // 106209 // Gga.261 // PRLR // 395660 // prolactin receptor
Z	AX-77188532	10630924	G	A	1.695e-17	ENSGALT00000039152 // upstream // 22734 // --- // SPEF2 // --- // sperm flagellar 2 /// ENSGALT00000039164 // upstream // 130011 // Gga.261 // PRLR // 395660 // prolactin receptor /// NM_001080106 // upstream // 115127 // Gga.10936 // IL7R // 426054 // interleukin 7 receptor /// NM_204854 // upstream // 130011 // Gga.261 // PRLR // 395660 // prolactin receptor
Z	AX-80820995	10642151	C	G	1.695e-17	ENSGALT00000039152 // upstream // 11507 // --- // SPEF2 // --- // sperm flagellar 2 /// ENSGALT00000039164 // upstream // 141238 // Gga.261 // PRLR // 395660 // prolactin receptor /// NM_001080106 // upstream // 103900 // Gga.10936 // IL7R // 426054 // interleukin 7 receptor /// NM_204854 // upstream // 141238 // Gga.261 // PRLR // 395660 // prolactin receptor
Z	AX-80964513	10348743	C	G	4.412e-17	ENSGALT00000005305 // intron // 0 // Gga.26929 // RAI14 // 427431 // retinoic acid induced 14 /// NM_001031448 // upstream // 121456 // Gga.22560 // AMACR // 427429 // alpha-methylacyl-CoA racemase /// NM_001031449 // upstream // 73724 // Gga.21030 // BRIX1 // 427433 // BRX1
Z	AX-77188230	10352282	A	G	4.412e-17	ENSGALT00000005305 // intron // 0 // Gga.26929 // RAI14 // 427431 // retinoic acid induced 14 /// NM_001031448 // upstream // 124995 // Gga.22560 // AMACR // 427429 // alpha-methylacyl-CoA racemase /// NM_001031449 // upstream // 70185 // Gga.21030 // BRIX1 // 427433 // BRX1
Z	AX-77188244	10366825	C	T	4.412e-17	ENSGALT00000005305 // intron // 0 // Gga.26929 // RAI14 // 427431 // retinoic acid induced 14 /// NM_001031448 // upstream // 139538 // Gga.22560 // AMACR // 427429 // alpha-methylacyl-CoA racemase /// NM_001031449 // upstream // 55642 // Gga.21030 // BRIX1 // 427433 // BRX1
Z	AX-77188257	10379088	G	T	4.412e-17	ENSGALT00000005305 // intron // 0 // Gga.26929 // RAI14 // 427431 // retinoic acid induced 14 /// NM_001031448 // upstream // 151801 // Gga.22560 // AMACR // 427429 // alpha-methylacyl-CoA racemase /// NM_001031449 // upstream // 43379 // Gga.21030 // BRIX1 // 427433 // BRX1
Z	AX-77188259	10381766	T	C	4.412e-17	ENSGALT00000005305 // intron // 0 // Gga.26929 // RAI14 // 427431 // retinoic acid induced 14 /// NM_001031448 // upstream // 154479 // Gga.22560 // AMACR // 427429 // alpha-methylacyl-CoA racemase /// NM_001031449 // upstream // 40701 // Gga.21030 // BRIX1 // 427433 // BRX1
Z	AX-77188267	10385208	A	G	4.412e-17	ENSGALT00000005305 // intron // 0 // Gga.26929 // RAI14 // 427431 // retinoic acid induced 14 /// NM_001031448 // upstream // 157921 // Gga.22560 // AMACR // 427429 // alpha-methylacyl-CoA racemase /// NM_001031449 // upstream // 37259 // Gga.21030 // BRIX1 // 427433 // BRX1
Z	AX-77188442	10554536	A	G	4.703e-17	ENSGALT00000039152 // upstream // 99122 // --- // SPEF2 // --- // sperm flagellar 2 /// ENSGALT00000039164 // upstream // 53623 // Gga.261 // PRLR // 395660 // prolactin receptor /// NM_001080106 // upstream // 191515 // Gga.10936 // IL7R // 426054 // interleukin 7 receptor /// NM_204854 // upstream // 53623 // Gga.261 // PRLR // 395660 // prolactin receptor
Z	AX-77188458	10565255	G	A	4.703e-17	ENSGALT00000039152 // upstream // 88403 // --- // SPEF2 // --- // sperm flagellar 2 /// ENSGALT00000039164 // upstream // 64342 // Gga.261 // PRLR // 395660 // prolactin receptor /// NM_001080106 // upstream // 180796 // Gga.10936 // IL7R // 426054 // interleukin 7 receptor /// NM_204854 // upstream // 64342 // Gga.261 // PRLR // 395660 // prolactin receptor
Z	AX-80873115	10480651	G	C	2.453e-16	ENSGALT00000039164 // intron // 0 // Gga.261 // PRLR // 395660 // prolactin receptor /// NM_204854 // intron // 0 // Gga.261 // PRLR // 395660 // prolactin receptor
Z	AX-77188386	10502652	C	T	2.453e-16	ENSGALT00000039152 // upstream // 151006 // --- // SPEF2 // --- // sperm flagellar 2 /// ENSGALT00000039164 // upstream // 1739 // Gga.261 // PRLR // 395660 // prolactin receptor /// NM_001080106 // upstream // 243399 // Gga.10936 // IL7R // 426054 // interleukin 7 receptor /// NM_204854 // upstream // 1739 // Gga.261 // PRLR // 395660 // prolactin receptor
Z	AX-77188504	10608354	C	T	2.453e-16	ENSGALT00000039152 // upstream // 45304 // --- // SPEF2 // --- // sperm flagellar 2 /// ENSGALT00000039164 // upstream // 107441 // Gga.261 // PRLR // 395660 // prolactin receptor /// NM_001080106 // upstream // 137697 // Gga.10936 // IL7R // 426054 // interleukin 7 receptor /// NM_204854 // upstream // 107441 // Gga.261 // PRLR // 395660 // prolactin receptor
Z	AX-77188518	10619053	A	G	2.453e-16	ENSGALT00000039152 // upstream // 34605 // --- // SPEF2 // --- // sperm flagellar 2 /// ENSGALT00000039164 // upstream // 118140 // Gga.261 // PRLR // 395660 // prolactin receptor /// NM_001080106 // upstream // 126998 // Gga.10936 // IL7R // 426054 // interleukin 7 receptor /// NM_204854 // upstream // 118140 // Gga.261 // PRLR // 395660 // prolactin receptor
Z	AX-77284712	10624936	A	G	2.453e-16	ENSGALT00000039152 // upstream // 28722 // --- // SPEF2 // --- // sperm flagellar 2 /// ENSGALT00000039164 // upstream // 124023 // Gga.261 // PRLR // 395660 // prolactin receptor /// NM_001080106 // upstream // 121115 // Gga.10936 // IL7R // 426054 // interleukin 7 receptor /// NM_204854 // upstream // 124023 // Gga.261 // PRLR // 395660 // prolactin receptor
Z	AX-77188535	10636060	G	A	2.453e-16	ENSGALT00000039152 // upstream // 17598 // --- // SPEF2 // --- // sperm flagellar 2 /// ENSGALT00000039164 // upstream // 135147 // Gga.261 // PRLR // 395660 // prolactin receptor /// NM_001080106 // upstream // 109991 // Gga.10936 // IL7R // 426054 // interleukin 7 receptor /// NM_204854 // upstream // 135147 // Gga.261 // PRLR // 395660 // prolactin receptor
Z	AX-77188572	10669667	G	A	2.453e-16	ENSGALT00000039152 // intron // 0 // --- // SPEF2 // --- // sperm flagellar 2 /// NM_001080106 // upstream // 76384 // Gga.10936 // IL7R // 426054 // interleukin 7 receptor /// NM_204854 // upstream // 168754 // Gga.261 // PRLR // 395660 // prolactin receptor
Z	AX-77188604	10720933	T	C	2.453e-16	ENSGALT00000039152 // intron // 0 // --- // SPEF2 // --- // sperm flagellar 2 /// NM_001080106 // upstream // 25118 // Gga.10936 // IL7R // 426054 // interleukin 7 receptor /// NM_204854 // upstream // 220020 // Gga.261 // PRLR // 395660 // prolactin receptor
Z	AX-80911107	10769548	G	C	2.453e-16	ENSGALT00000021820 // intron // 0 // Gga.11273 // CAPSL // 426055 // calcyphosine-like /// NM_001031579 // downstream // 26645 // Gga.22669 // LMBRD2 // 429640 // LMBR1 domain containing 2 /// NM_001080106 // downstream // 10536 // Gga.10936 // IL7R // 426054 // interleukin 7 receptor
Z	AX-77188655	10786908	G	A	2.453e-16	ENSGALT00000021820 // upstream // 14879 // Gga.11273 // CAPSL // 426055 // calcyphosine-like /// ENSGALT00000021822 // downstream // 9286 // Gga.22669 // LMBRD2 // 429640 // LMBR1 domain containing 2 /// NM_001031579 // downstream // 9285 // Gga.22669 // LMBRD2 // 429640 // LMBR1 domain containing 2 /// NM_001080106 // downstream // 27896 // Gga.10936 // IL7R // 426054 // interleukin 7 receptor
Z	AX-80823234	10791327	G	C	2.453e-16	ENSGALT00000021820 // upstream // 19298 // Gga.11273 // CAPSL // 426055 // calcyphosine-like /// ENSGALT00000021822 // downstream // 4867 // Gga.22669 // LMBRD2 // 429640 // LMBR1 domain containing 2 /// NM_001031579 // downstream // 4866 // Gga.22669 // LMBRD2 // 429640 // LMBR1 domain containing 2 /// NM_001080106 // downstream // 32315 // Gga.10936 // IL7R // 426054 // interleukin 7 receptor
Z	AX-77188673	10823569	G	A	2.453e-16	ENSGALT00000021822 // intron // 0 // Gga.22669 // LMBRD2 // 429640 // LMBR1 domain containing 2 /// NM_001031579 // intron // 0 // Gga.22669 // LMBRD2 // 429640 // LMBR1 domain containing 2
Z	AX-77188711	10872807	T	G	2.453e-16	ENSGALT00000005630 // intron // 0 // --- // NADKD1 // 427438 // NAD kinase domain containing 1 /// NM_001007982 // downstream // 23859 // Gga.42319 // SKP2 // 427437 // S-phase kinase-associated protein 2
Z	AX-77188750	10903446	T	C	2.453e-16	ENSGALT00000034345 // intron // 0 // --- // --- // --- // --- /// NM_001007982 // downstream // 54498 // Gga.42319 // SKP2 // 427437 // S-phase kinase-associated protein 2
Z	AX-77188751	10906054	C	A	2.453e-16	ENSGALT00000034345 // intron // 0 // --- // --- // --- // --- /// NM_001007982 // downstream // 57106 // Gga.42319 // SKP2 // 427437 // S-phase kinase-associated protein 2
Z	AX-77188754	10907031	T	C	2.453e-16	ENSGALT00000034345 // intron // 0 // --- // --- // --- // --- /// NM_001007982 // downstream // 58083 // Gga.42319 // SKP2 // 427437 // S-phase kinase-associated protein 2
Z	AX-77188756	10909035	G	A	2.453e-16	ENSGALT00000034345 // intron // 0 // --- // --- // --- // --- /// NM_001007982 // downstream // 60087 // Gga.42319 // SKP2 // 427437 // S-phase kinase-associated protein 2
Z	AX-77188446	10558049	T	G	6.818e-16	ENSGALT00000039152 // upstream // 95609 // --- //SPEF2 // --- // sperm flagellar 2 /// ENSGALT00000039164 // upstream // 57136 // Gga.261 // PRLR // 395660 // prolactin receptor /// NM_001080106 // upstream // 188002 // Gga.10936 // IL7R // 426054 // interleukin 7 receptor /// NM_204854 // upstream // 57136 // Gga.261 // PRLR // 395660 // prolactin receptor
Z	AX-77188461	10567552	A	C	6.818e-16	ENSGALT00000039152 // upstream // 86106 // --- // SPEF2 // --- // sperm flagellar 2 /// ENSGALT00000039164 // upstream // 66639 // Gga.261 // PRLR // 395660 // prolactin receptor /// NM_001080106 // upstream // 178499 // Gga.10936 // IL7R // 426054 // interleukin 7 receptor /// NM_204854 // upstream // 66639 // Gga.261 // PRLR // 395660 // prolactin receptor
Z	AX-77188638	10755534	C	T	6.818e-16	ENSGALT00000021816 // intron // 0 // Gga.10936 // IL7R // 426054 // interleukin 7 receptor /// NM_001080106 // intron // 0 // Gga.10936 // IL7R // 426054 // interleukin 7 receptor
Z	AX-77188215	10337217	A	G	7.21e-16	ENSGALT00000005305 // intron // 0 // Gga.26929 // RAI14 // 427431 // retinoic acid induced 14 /// NM_001031448 // upstream // 109930 // Gga.22560 // AMACR // 427429 // alpha-methylacyl-CoA racemase /// NM_001031449 // upstream // 85250 // Gga.21030 // BRIX1 // 427433 // BRX1
Z	AX-80781816	10356034	T	A	7.21e-16	ENSGALT00000005305 // intron // 0 // Gga.26929 // RAI14 // 427431 // retinoic acid induced 14 /// NM_001031448 // upstream // 128747 // Gga.22560 // AMACR // 427429 // alpha-methylacyl-CoA racemase /// NM_001031449 // upstream // 66433 // Gga.21030 // BRIX1 // 427433 // BRX1
Z	AX-77188238	10360283	A	G	7.21e-16	ENSGALT00000005305 // intron // 0 // Gga.26929 // RAI14 // 427431 // retinoic acid induced 14 /// NM_001031448 // upstream // 132996 // Gga.22560 // AMACR // 427429 // alpha-methylacyl-CoA racemase /// NM_001031449 // upstream // 62184 // Gga.21030 // BRIX1 // 427433 // BRX1
Z	AX-77188253	10374483	C	T	7.21e-16	ENSGALT00000005305 // intron // 0 // Gga.26929 // RAI14 // 427431 // retinoic acid induced 14 /// NM_001031448 // upstream // 147196 // Gga.22560 // AMACR // 427429 // alpha-methylacyl-CoA racemase /// NM_001031449 // upstream // 47984 // Gga.21030 // BRIX1 // 427433 // BRX1
Z	AX-77188273	10389446	G	A	7.21e-16	ENSGALT00000005305 // intron // 0 // Gga.26929 // RAI14 // 427431 // retinoic acid induced 14 /// NM_001031448 // upstream // 162159 // Gga.22560 // AMACR // 427429 // alpha-methylacyl-CoA racemase /// NM_001031449 // upstream // 33021 // Gga.21030 // BRIX1 // 427433 // BRX1
Z	AX-77188275	10392013	G	T	7.21e-16	ENSGALT00000005305 // intron // 0 // Gga.26929 // RAI14 // 427431 // retinoic acid induced 14 /// NM_001031448 // upstream // 164726 // Gga.22560 // AMACR // 427429 // alpha-methylacyl-CoA racemase /// NM_001031449 // upstream // 30454 // Gga.21030 // BRIX1 // 427433 // BRX1
Z	AX-77188280	10396946	C	T	7.21e-16	ENSGALT00000005305 // intron // 0 // Gga.26929 // RAI14 // 427431 // retinoic acid induced 14 /// NM_001031448 // upstream // 169659 // Gga.22560 // AMACR // 427429 // alpha-methylacyl-CoA racemase /// NM_001031449 // upstream // 25521 // Gga.21030 // BRIX1 // 427433 // BRX1
Z	AX-77188283	10401348	T	C	7.21e-16	ENSGALT00000005305 // intron // 0 // Gga.26929 // RAI14 // 427431 // retinoic acid induced 14 /// NM_001031448 // upstream // 174061 // Gga.22560 // AMACR // 427429 // alpha-methylacyl-CoA racemase /// NM_001031449 // upstream // 21119 // Gga.21030 // BRIX1 // 427433 // BRX1
Z	AX-77188285	10402863	T	G	7.21e-16	ENSGALT00000005305 // downstream // 1076 // Gga.26929 // RAI14 // 427431 // retinoic acid induced 14 /// ENSGALT00000005321 // downstream // 14127 // Gga.12669 // RAD1 // 427432 // RAD1 homolog (S. pombe) /// NM_001031448 // upstream // 175576 // Gga.22560 // AMACR // 427429 // alpha-methylacyl-CoA racemase /// NM_001031449 // upstream // 19604 // Gga.21030 // BRIX1 // 427433 // BRX1
Z	AX-77188324	10438089	C	T	7.21e-16	ENSGALT00000005353 // intron // 0 // Gga.11790 // DNAJC21 // 427434 // DnaJ (Hsp40) homolog
Z	AX-77188326	10439559	G	A	7.21e-16	ENSGALT00000005353 // intron // 0 // Gga.11790 // DNAJC21 // 427434 // DnaJ (Hsp40) homolog
Z	AX-77188327	10440688	A	G	7.21e-16	ENSGALT00000005353 // intron // 0 // Gga.11790 // DNAJC21 // 427434 // DnaJ (Hsp40) homolog
Z	AX-77284708	10446631	A	C	7.21e-16	ENSGALT00000005433 // intron // 0 // --- // AGXT2 // 431666 // alanine--glyoxylate aminotransferase 2 /// NM_001031449 // downstream // 20590 // Gga.21030 // BRIX1 // 427433 // BRX1
Z	AX-77188333	10455377	C	A	7.21e-16	ENSGALT00000005433 // intron // 0 // --- // AGXT2 // 431666 // alanine--glyoxylate aminotransferase 2 /// NM_001031449 // downstream // 29336 // Gga.21030 // BRIX1 // 427433 // BRX1
Z	AX-77188341	10468518	A	C	7.21e-16	ENSGALT00000039164 // downstream // 1597 // Gga.261 // PRLR // 395660 // prolactin receptor /// ENSGALT00000045616 // upstream // 3555 // --- // --- // --- // --- /// NM_204854 // downstream // 1598 // Gga.261 // PRLR // 395660 // prolactin receptor /// NR_105481 // upstream // 3555 // --- // MIR6613 // 102465357 // microRNA mir-6613
Z	AX-77188314	10424545	G	T	1.989e-15	ENSGALT00000005332 // intron // 0 // Gga.21030 // BRIX1 // 427433 // BRX1
Z	AX-77188395	10515402	A	G	3.068e-15	ENSGALT00000039152 // upstream // 138256 // --- // SPEF2 // --- // sperm flagellar 2 /// ENSGALT00000039164 // upstream // 14489 // Gga.261 // PRLR // 395660 // prolactin receptor /// NM_001080106 // upstream // 230649 // Gga.10936 // IL7R // 426054 // interleukin 7 receptor /// NM_204854 // upstream // 14489 // Gga.261 // PRLR // 395660 // prolactin receptor
Z	AX-77188494	10599841	G	A	3.068e-15	ENSGALT00000039152 // upstream // 53817 // --- // SPEF2 // --- // sperm flagellar 2 /// ENSGALT00000039164 // upstream // 98928 // Gga.261 // PRLR // 395660 // prolactin receptor /// NM_001080106 // upstream // 146210 // Gga.10936 // IL7R // 426054 // interleukin 7 receptor /// NM_204854 // upstream // 98928 // Gga.261 // PRLR // 395660 // prolactin receptor
Z	AX-77188508	10613208	C	T	3.068e-15	ENSGALT00000039152 // upstream // 40450 // --- // SPEF2 // --- // sperm flagellar 2 /// ENSGALT00000039164 // upstream // 112295 // Gga.261 // PRLR // 395660 // prolactin receptor /// NM_001080106 // upstream // 132843 // Gga.10936 // IL7R // 426054 // interleukin 7 receptor /// NM_204854 // upstream // 112295 // Gga.261 // PRLR // 395660 // prolactin receptor
Z	AX-77188511	10615614	T	G	3.068e-15	ENSGALT00000039152 // upstream // 38044 // --- // SPEF2 // --- // sperm flagellar 2 /// ENSGALT00000039164 // upstream // 114701 // Gga.261 // PRLR // 395660 // prolactin receptor /// NM_001080106 // upstream // 130437 // Gga.10936 // IL7R // 426054 // interleukin 7 receptor /// NM_204854 // upstream // 114701 // Gga.261 // PRLR // 395660 // prolactin receptor
Z	AX-77188549	10645195	A	G	3.068e-15	ENSGALT00000039152 // upstream // 8463 // --- // SPEF2 // --- // sperm flagellar 2 /// ENSGALT00000039164 // upstream // 144282 // Gga.261 // PRLR // 395660 // prolactin receptor /// NM_001080106 // upstream // 100856 // Gga.10936 // IL7R // 426054 // interleukin 7 receptor /// NM_204854 // upstream // 144282 // Gga.261 // PRLR // 395660 // prolactin receptor
Z	AX-77188610	10731381	C	T	3.068e-15	ENSGALT00000021816 // upstream // 14538 // Gga.10936 // IL7R // 426054 // interleukin 7 receptor /// ENSGALT00000039152 // downstream // 8277 // --- // --- // --- // --- /// NM_001080106 // upstream // 14670 // Gga.10936 // IL7R // 426054 // interleukin 7 receptor /// NM_204854 // upstream // 230468 // Gga.261 // PRLR // 395660 // prolactin receptor
Z	AX-77283365	10743176	T	C	3.068e-15	ENSGALT00000021816 // upstream // 2743 // Gga.10936 // IL7R // 426054 // interleukin 7 receptor /// ENSGALT00000039152 // downstream // 20072 // --- // --- // --- // --- /// NM_001080106 // upstream // 2875 // Gga.10936 // IL7R // 426054 // interleukin 7 receptor /// NM_204854 // upstream // 242263 // Gga.261 // PRLR // 395660 // prolactin receptor
Z	AX-80884166	10743992	C	G	3.068e-15	ENSGALT00000021816 // upstream // 1927 // Gga.10936 // IL7R // 426054 // interleukin 7 receptor /// ENSGALT00000039152 // downstream // 20888 // --- // --- // --- // --- /// NM_001080106 // upstream // 2059 // Gga.10936 // IL7R // 426054 // interleukin 7 receptor /// NM_204854 // upstream // 243079 // Gga.261 // PRLR // 395660 // prolactin receptor
Z	AX-77188642	10764487	A	G	3.068e-15	ENSGALT00000021816 // downstream // 5475 // Gga.10936 // IL7R // 426054 // interleukin 7 receptor /// ENSGALT00000021820 // downstream // 2982 // Gga.11273 // CAPSL // 426055 // calcyphosine-like /// NM_001031579 // downstream // 31706 // Gga.22669 // LMBRD2 // 429640 // LMBR1 domain containing 2 /// NM_001080106 // downstream // 5475 // Gga.10936 // IL7R // 426054 // interleukin 7 receptor
Z	AX-77283366	10806300	T	C	3.068e-15	ENSGALT00000021822 // intron // 0 // Gga.22669 // LMBRD2 // 429640 // LMBR1 domain containing 2 /// NM_001031579 // intron // 0 // Gga.22669 // LMBRD2 // 429640 // LMBR1 domain containing 2
Z	AX-77188678	10831049	A	G	3.068e-15	ENSGALT00000021822 // intron // 0 // Gga.22669 // LMBRD2 // 429640 // LMBR1 domain containing 2 /// NM_001031579 // intron // 0 // Gga.22669 // LMBRD2 // 429640 // LMBR1 domain containing 2
Z	AX-77188681	10834756	C	T	3.068e-15	ENSGALT00000021822 // intron // 0 // Gga.22669 // LMBRD2 // 429640 // LMBR1 domain containing 2 /// NM_001031579 // intron // 0 // Gga.22669 // LMBRD2 // 429640 // LMBR1 domain containing 2
Z	AX-77188693	10855695	G	T	3.068e-15	ENSGALT00000005630 // intron // 0 // --- // NADKD1 // 427438 // NAD kinase domain containing 1 /// NM_001007982 // downstream // 6747 // Gga.42319 // SKP2 // 427437 // S-phase kinase-associated protein 2
Z	AX-77188707	10869954	T	C	3.068e-15	ENSGALT00000005630 // intron // 0 // --- // NADKD1 // 427438 // NAD kinase domain containing 1 /// NM_001007982 // downstream // 21006 // Gga.42319 // SKP2 // 427437 // S-phase kinase-associated protein 2
Z	AX-77188724	10881581	A	C	3.068e-15	ENSGALT00000005630 // intron // 0 // --- // NADKD1 // 427438 // NAD kinase domain containing 1 /// NM_001007982 // downstream // 32633 // Gga.42319 // SKP2 // 427437 // S-phase kinase-associated protein 2
Z	AX-77188759	10911134	A	G	3.068e-15	ENSGALT00000034345 // intron // 0 // --- // --- // --- // --- /// NM_001007982 // downstream // 62186 // Gga.42319 // SKP2 // 427437 // S-phase kinase-associated protein 2
Z	AX-80820694	10914001	C	G	3.068e-15	ENSGALT00000005668 // upstream // 115528 // Gga.49289 // SLC1A3 // 395443 // solute carrier family 1 (glial high affinity glutamate transporter)
Z	AX-77188718	10878444	C	T	6.95e-15	ENSGALT00000005630 // intron // 0 // --- // NADKD1 // 427438 // NAD kinase domain containing 1 /// NM_001007982 // downstream // 29496 // Gga.42319 // SKP2 // 427437 // S-phase kinase-associated protein 2
Z	AX-77188317	10431833	A	G	1.002e-14	ENSGALT00000005353 // intron // 0 // Gga.11790 // DNAJC21 // 427434 // DnaJ (Hsp40) homolog
Z	AX-77188375	10493142	G	A	1.002e-14	ENSGALT00000039164 // intron // 0 // Gga.261 // PRLR // 395660 // prolactin receptor /// NM_204854 // intron // 0 // Gga.261 // PRLR // 395660 // prolactin receptor
Z	AX-77188048	10181295	G	A	2.213e-14	ENSGALT00000005245 // downstream // 4397 // Gga.46804 // SLC45A2 // 431665 // solute carrier family 45
Z	AX-77188196	10319270	C	T	2.213e-14	ENSGALT00000005305 // upstream // 4270 // Gga.26929 // RAI14 // 427431 // retinoic acid induced 14 /// ENSGALT00000043835 // upstream // 72617 // Gga.9684 // C1QTNF3 // 427430 // C1q and tumor necrosis factor related protein 3 /// NM_001031448 // upstream // 91983 // Gga.22560 // AMACR // 427429 // alpha-methylacyl-CoA racemase /// NM_001031449 // upstream // 103197 // Gga.21030 // BRIX1 // 42743…
Z	AX-77188204	10325151	G	A	2.213e-14	ENSGALT00000005305 // intron // 0 // Gga.26929 // RAI14 // 427431 // retinoic acid induced 14 /// NM_001031448 // upstream // 97864 // Gga.22560 // AMACR // 427429 // alpha-methylacyl-CoA racemase /// NM_001031449 // upstream // 97316 // Gga.21030 // BRIX1 // 427433 // BRX1
Z	AX-77284704	10329057	G	A	2.213e-14	ENSGALT00000005305 // intron // 0 // Gga.26929 // RAI14 // 427431 // retinoic acid induced 14 /// NM_001031448 // upstream // 101770 // Gga.22560 // AMACR // 427429 // alpha-methylacyl-CoA racemase /// NM_001031449 // upstream // 93410 // Gga.21030 // BRIX1 // 427433 // BRX1
Z	AX-77188300	10413169	C	T	2.768e-14	ENSGALT00000005305 // downstream // 11382 // Gga.26929 // RAI14 // 427431 // retinoic acid induced 14 /// ENSGALT00000005321 // downstream // 3821 // Gga.12669 // RAD1 // 427432 // RAD1 homolog (S. pombe) /// NM_001031448 // upstream // 185882 // Gga.22560 // AMACR // 427429 // alpha-methylacyl-CoA racemase /// NM_001031449 // upstream // 9298 // Gga.21030 // BRIX1 // 427433 // BRX1
Z	AX-80872332	10944950	A	T	3.357e-14	ENSGALT00000005668 // upstream // 84579 // Gga.49289 // SLC1A3 // 395443 // solute carrier family 1 (glial high affinity glutamate transporter)
Z	AX-80883137	10956915	C	G	3.357e-14	ENSGALT00000005668 // upstream // 72614 // Gga.49289 // SLC1A3 // 395443 // solute carrier family 1 (glial high affinity glutamate transporter)
Z	AX-77188844	10991972	T	C	3.357e-14	ENSGALT00000005668 // upstream // 37557 // Gga.49289 // SLC1A3 // 395443 // solute carrier family 1 (glial high affinity glutamate transporter)
Z	AX-77188848	10997176	T	C	3.357e-14	ENSGALT00000005668 // upstream // 32353 // Gga.49289 // SLC1A3 // 395443 // solute carrier family 1 (glial high affinity glutamate transporter)
Z	AX-77188864	11021939	T	C	3.357e-14	ENSGALT00000005668 // upstream // 7590 // Gga.49289 // SLC1A3 // 395443 // solute carrier family 1 (glial high affinity glutamate transporter)
Z	AX-77188885	11042983	A	G	3.357e-14	ENSGALT00000005668 // intron // 0 // Gga.49289 // SLC1A3 // 395443 // solute carrier family 1 (glial high affinity glutamate transporter)
Z	AX-77188888	11047458	G	A	3.357e-14	ENSGALT00000005668 // intron // 0 // Gga.49289 // SLC1A3 // 395443 // solute carrier family 1 (glial high affinity glutamate transporter)
Z	AX-77188913	11077778	A	G	3.357e-14	ENSGALT00000005668 // intron // 0 // Gga.49289 // SLC1A3 // 395443 // solute carrier family 1 (glial high affinity glutamate transporter)
Z	AX-77188925	11090317	A	G	3.357e-14	ENSGALT00000005668 // intron // 0 // Gga.49289 // SLC1A3 // 395443 // solute carrier family 1 (glial high affinity glutamate transporter)
Z	AX-77188926	11090421	C	A	3.357e-14	ENSGALT00000005668 // intron // 0 // Gga.49289 // SLC1A3 // 395443 // solute carrier family 1 (glial high affinity glutamate transporter)
Z	AX-80808051	11524239	G	C	3.357e-14	ENSGALT00000005878 // intron // 0 // Gga.46060 // WDR70 // 427444 // WD repeat domain 70 /// NM_001195002 // intron // 0 // Gga.46060 // WDR70 // 427444 // WD repeat domain 70
Z	AX-77189338	11529506	G	T	3.357e-14	ENSGALT00000005878 // intron // 0 // Gga.46060 // WDR70 // 427444 // WD repeat domain 70 /// NM_001195002 // intron // 0 // Gga.46060 // WDR70 // 427444 // WD repeat domain 70
Z	AX-77189357	11548020	C	T	3.357e-14	ENSGALT00000005878 // intron // 0 // Gga.46060 // WDR70 // 427444 // WD repeat domain 70 /// NM_001195002 // intron // 0 // Gga.46060 // WDR70 // 427444 // WD repeat domain 70
Z	AX-77284724	11558316	T	C	3.357e-14	ENSGALT00000005878 // intron // 0 // Gga.46060 // WDR70 // 427444 // WD repeat domain 70 /// NM_001195002 // intron // 0 // Gga.46060 // WDR70 // 427444 // WD repeat domain 70
Z	AX-77188321	10436199	C	T	5.325e-14	ENSGALT00000005353 // intron // 0 // Gga.11790 // DNAJC21 // 427434 // DnaJ (Hsp40) homolog
Z	AX-77188833	10973959	C	T	7.313e-14	ENSGALT00000005668 // upstream // 55570 // Gga.49289 // SLC1A3 // 395443 // solute carrier family 1 (glial high affinity glutamate transporter)
Z	AX-77189217	11410172	G	A	9.367e-14	ENSGALT00000005842 // intron // 0 // Gga.21187 // NUP155 // 427443 // nucleoporin 155kDa /// NM_001007982 // downstream // 561224 // Gga.42319 // SKP2 // 427437 // S-phase kinase-associated protein 2
Z	AX-77188366	10487980	A	G	1.199e-13	ENSGALT00000039164 // intron // 0 // Gga.261 // PRLR // 395660 // prolactin receptor /// NM_204854 // intron // 0 // Gga.261 // PRLR // 395660 // prolactin receptor
Z	AX-77284696	10009488	G	A	2.907e-13	ENSGALT00000005219 // intron // 0 // Gga.55100 // ADAMTS12 // 427428 // ADAM metallopeptidase with thrombospondin type 1 motif
Z	AX-77275726	10018516	T	G	2.907e-13	ENSGALT00000005219 // intron // 0 // Gga.55100 // ADAMTS12 // 427428 // ADAM metallopeptidase with thrombospondin type 1 motif
Z	AX-80763096	10023719	G	C	2.907e-13	ENSGALT00000005219 // intron // 0 // Gga.55100 // ADAMTS12 // 427428 // ADAM metallopeptidase with thrombospondin type 1 motif
Z	AX-77275736	10026898	G	A	2.907e-13	ENSGALT00000005219 // intron // 0 // Gga.55100 // ADAMTS12 // 427428 // ADAM metallopeptidase with thrombospondin type 1 motif
Z	AX-77275737	10027253	T	C	2.907e-13	ENSGALT00000005219 // intron // 0 // Gga.55100 // ADAMTS12 // 427428 // ADAM metallopeptidase with thrombospondin type 1 motif
Z	AX-77275738	10028931	T	C	2.907e-13	ENSGALT00000005219 // intron // 0 // Gga.55100 // ADAMTS12 // 427428 // ADAM metallopeptidase with thrombospondin type 1 motif
Z	AX-77275743	10031911	T	C	2.907e-13	ENSGALT00000005219 // intron // 0 // Gga.55100 // ADAMTS12 // 427428 // ADAM metallopeptidase with thrombospondin type 1 motif
Z	AX-77275748	10038504	T	G	2.907e-13	ENSGALT00000005219 // intron // 0 // Gga.55100 // ADAMTS12 // 427428 // ADAM metallopeptidase with thrombospondin type 1 motif
Z	AX-77275749	10040186	C	T	2.907e-13	ENSGALT00000005219 // intron // 0 // Gga.55100 // ADAMTS12 // 427428 // ADAM metallopeptidase with thrombospondin type 1 motif
Z	AX-77275754	10046333	G	T	2.907e-13	ENSGALT00000005219 // intron // 0 // Gga.55100 // ADAMTS12 // 427428 // ADAM metallopeptidase with thrombospondin type 1 motif
Z	AX-77275757	10048050	A	G	2.907e-13	ENSGALT00000005219 // intron // 0 // Gga.55100 // ADAMTS12 // 427428 // ADAM metallopeptidase with thrombospondin type 1 motif
Z	AX-77275764	10053843	A	G	2.907e-13	ENSGALT00000005219 // intron // 0 // Gga.55100 // ADAMTS12 // 427428 // ADAM metallopeptidase with thrombospondin type 1 motif
Z	AX-77275769	10056967	T	C	2.907e-13	ENSGALT00000005219 // intron // 0 // Gga.55100 // ADAMTS12 // 427428 // ADAM metallopeptidase with thrombospondin type 1 motif
Z	AX-77275770	10057135	G	A	2.907e-13	ENSGALT00000005219 // synon // 0 // Gga.55100 // ADAMTS12 // 427428 // ADAM metallopeptidase with thrombospondin type 1 motif
Z	AX-77275807	10087735	C	T	2.907e-13	ENSGALT00000005219 // intron // 0 // Gga.55100 // ADAMTS12 // 427428 // ADAM metallopeptidase with thrombospondin type 1 motif
Z	AX-77187943	10098641	G	A	2.907e-13	ENSGALT00000005219 // intron // 0 // Gga.55100 // ADAMTS12 // 427428 // ADAM metallopeptidase with thrombospondin type 1 motif
Z	AX-77187947	10101420	C	A	2.907e-13	ENSGALT00000005219 // intron // 0 // Gga.55100 // ADAMTS12 // 427428 // ADAM metallopeptidase with thrombospondin type 1 motif
Z	AX-77187952	10103890	A	G	2.907e-13	ENSGALT00000005219 // synon // 0 // Gga.55100 // ADAMTS12 // 427428 // ADAM metallopeptidase with thrombospondin type 1 motif
Z	AX-77187961	10111754	C	T	2.907e-13	ENSGALT00000005219 // intron // 0 // Gga.55100 // ADAMTS12 // 427428 // ADAM metallopeptidase with thrombospondin type 1 motif
Z	AX-77188770	10917741	A	G	3.247e-13	ENSGALT00000005668 // upstream // 111788 // Gga.49289 // SLC1A3 // 395443 // solute carrier family 1 (glial high affinity glutamate transporter)
Z	AX-77188805	10949040	T	C	3.247e-13	ENSGALT00000005668 // upstream // 80489 // Gga.49289 // SLC1A3 // 395443 // solute carrier family 1 (glial high affinity glutamate transporter)
Z	AX-77188820	10962737	G	A	3.247e-13	ENSGALT00000005668 // upstream // 66792 // Gga.49289 // SLC1A3 // 395443 // solute carrier family 1 (glial high affinity glutamate transporter)
Z	AX-77188822	10965666	C	T	3.247e-13	ENSGALT00000005668 // upstream // 63863 // Gga.49289 // SLC1A3 // 395443 // solute carrier family 1 (glial high affinity glutamate transporter)
Z	AX-77188839	10981449	T	C	3.247e-13	ENSGALT00000005668 // upstream // 48080 // Gga.49289 // SLC1A3 // 395443 // solute carrier family 1 (glial high affinity glutamate transporter)
Z	AX-77188851	11001529	G	A	3.247e-13	ENSGALT00000005668 // upstream // 28000 // Gga.49289 // SLC1A3 // 395443 // solute carrier family 1 (glial high affinity glutamate transporter)
Z	AX-77188852	11002001	T	C	3.247e-13	ENSGALT00000005668 // upstream // 27528 // Gga.49289 // SLC1A3 // 395443 // solute carrier family 1 (glial high affinity glutamate transporter)
Z	AX-77188912	11075201	C	T	3.247e-13	ENSGALT00000005668 // intron // 0 // Gga.49289 // SLC1A3 // 395443 // solute carrier family 1 (glial high affinity glutamate transporter)
Z	AX-80992551	11085739	T	A	3.247e-13	ENSGALT00000005668 // intron // 0 // Gga.49289 // SLC1A3 // 395443 // solute carrier family 1 (glial high affinity glutamate transporter)
Z	AX-77188958	11125301	T	C	3.247e-13	ENSGALT00000005708 // upstream // 91782 // Gga.6053 // LOC427439 // 427439 // Nipped-B homolog-like /// ENSGALT00000028660 // upstream // 7661 // --- // --- // --- // --- /// NM_001007982 // downstream // 276353 // Gga.42319 // SKP2 // 427437 // S-phase kinase-associated protein 2
Z	AX-77188963	11131885	C	T	3.247e-13	ENSGALT00000005708 // upstream // 85198 // Gga.6053 // LOC427439 // 427439 // Nipped-B homolog-like /// ENSGALT00000028660 // upstream // 14245 // --- // --- // --- // --- /// NM_001007982 // downstream // 282937 // Gga.42319 // SKP2 // 427437 // S-phase kinase-associated protein 2
Z	AX-77188992	11163613	G	T	3.247e-13	ENSGALT00000005708 // upstream // 53470 // Gga.6053 // LOC427439 // 427439 // Nipped-B homolog-like /// ENSGALT00000028660 // upstream // 45973 // --- // --- // --- // --- /// NM_001007982 // downstream // 314665 // Gga.42319 // SKP2 // 427437 // S-phase kinase-associated protein 2
Z	AX-77188994	11166480	C	T	3.247e-13	ENSGALT00000005708 // upstream // 50603 // Gga.6053 // LOC427439 // 427439 // Nipped-B homolog-like /// ENSGALT00000028660 // upstream // 48840 // --- // --- // --- // --- /// NM_001007982 // downstream // 317532 // Gga.42319 // SKP2 // 427437 // S-phase kinase-associated protein 2
Z	AX-80768920	11169322	C	G	3.247e-13	ENSGALT00000005708 // upstream // 47761 // Gga.6053 // LOC427439 // 427439 // Nipped-B homolog-like /// ENSGALT00000028660 // upstream // 51682 // --- // --- // --- // --- /// NM_001007982 // downstream // 320374 // Gga.42319 // SKP2 // 427437 // S-phase kinase-associated protein 2
Z	AX-77189000	11173887	G	A	3.247e-13	ENSGALT00000005708 // upstream // 43196 // Gga.6053 // LOC427439 // 427439 // Nipped-B homolog-like /// ENSGALT00000028660 // upstream // 56247 // --- // --- // --- // --- /// NM_001007982 // downstream // 324939 // Gga.42319 // SKP2 // 427437 // S-phase kinase-associated protein 2
Z	AX-77189011	11182137	T	C	3.247e-13	ENSGALT00000005708 // upstream // 34946 // Gga.6053 // LOC427439 // 427439 // Nipped-B homolog-like /// ENSGALT00000028660 // upstream // 64497 // --- // --- // --- // --- /// NM_001007982 // downstream // 333189 // Gga.42319 // SKP2 // 427437 // S-phase kinase-associated protein 2
Z	AX-77189019	11188690	C	T	3.247e-13	ENSGALT00000005708 // upstream // 28393 // Gga.6053 // LOC427439 // 427439 // Nipped-B homolog-like /// ENSGALT00000028660 // upstream // 71050 // --- // --- // --- // --- /// NM_001007982 // downstream // 339742 // Gga.42319 // SKP2 // 427437 // S-phase kinase-associated protein 2
Z	AX-77189021	11191632	G	A	3.247e-13	ENSGALT00000005708 // upstream // 25451 // Gga.6053 // LOC427439 // 427439 // Nipped-B homolog-like /// ENSGALT00000028660 // upstream // 73992 // --- // --- // --- // --- /// NM_001007982 // downstream // 342684 // Gga.42319 // SKP2 // 427437 // S-phase kinase-associated protein 2
Z	AX-77189027	11195530	G	A	3.247e-13	ENSGALT00000005708 // upstream // 21553 // Gga.6053 // LOC427439 // 427439 // Nipped-B homolog-like /// ENSGALT00000028660 // upstream // 77890 // --- // --- // --- // --- /// NM_001007982 // downstream // 346582 // Gga.42319 // SKP2 // 427437 // S-phase kinase-associated protein 2
Z	AX-77189037	11209417	A	G	3.247e-13	ENSGALT00000005708 // upstream // 7666 // Gga.6053 // LOC427439 // 427439 // Nipped-B homolog-like /// ENSGALT00000028660 // upstream // 91777 // --- // --- // --- // --- /// NM_001007982 // downstream // 360469 // Gga.42319 // SKP2 // 427437 // S-phase kinase-associated protein 2
Z	AX-77189052	11229703	C	T	3.247e-13	ENSGALT00000005708 // intron // 0 // Gga.6053 // LOC427439 // 427439 // Nipped-B homolog-like /// NM_001007982 // downstream // 380755 // Gga.42319 // SKP2 // 427437 // S-phase kinase-associated protein 2
Z	AX-77189053	11234172	G	T	3.247e-13	ENSGALT00000005708 // intron // 0 // Gga.6053 // LOC427439 // 427439 // Nipped-B homolog-like /// NM_001007982 // downstream // 385224 // Gga.42319 // SKP2 // 427437 // S-phase kinase-associated protein 2
Z	AX-77189057	11238564	T	C	3.247e-13	ENSGALT00000005708 // intron // 0 // Gga.6053 // LOC427439 // 427439 // Nipped-B homolog-like /// NM_001007982 // downstream // 389616 // Gga.42319 // SKP2 // 427437 // S-phase kinase-associated protein 2
Z	AX-80867874	11239035	C	G	3.247e-13	ENSGALT00000005708 // intron // 0 // Gga.6053 // LOC427439 // 427439 // Nipped-B homolog-like /// NM_001007982 // downstream // 390087 // Gga.42319 // SKP2 // 427437 // S-phase kinase-associated protein 2
Z	AX-80950323	11246184	T	A	3.247e-13	ENSGALT00000005708 // intron // 0 // Gga.6053 // LOC427439 // 427439 // Nipped-B homolog-like /// NM_001007982 // downstream // 397236 // Gga.42319 // SKP2 // 427437 // S-phase kinase-associated protein 2
Z	AX-77189077	11262273	G	A	3.247e-13	ENSGALT00000005708 // intron // 0 // Gga.6053 // LOC427439 // 427439 // Nipped-B homolog-like /// NM_001007982 // downstream // 413325 // Gga.42319 // SKP2 // 427437 // S-phase kinase-associated protein 2
Z	AX-81003764	11266763	A	T	3.247e-13	ENSGALT00000005708 // intron // 0 // Gga.6053 // LOC427439 // 427439 // Nipped-B homolog-like /// NM_001007982 // downstream // 417815 // Gga.42319 // SKP2 // 427437 // S-phase kinase-associated protein 2
Z	AX-77189080	11269125	C	T	3.247e-13	ENSGALT00000005708 // intron // 0 // Gga.6053 // LOC427439 // 427439 // Nipped-B homolog-like /// NM_001007982 // downstream // 420177 // Gga.42319 // SKP2 // 427437 // S-phase kinase-associated protein 2
Z	AX-80737515	11272768	T	A	3.247e-13	ENSGALT00000005708 // intron // 0 // Gga.6053 // LOC427439 // 427439 // Nipped-B homolog-like /// NM_001007982 // downstream // 423820 // Gga.42319 // SKP2 // 427437 // S-phase kinase-associated protein 2
Z	AX-77189093	11277207	A	G	3.247e-13	ENSGALT00000005708 // intron // 0 // Gga.6053 // LOC427439 // 427439 // Nipped-B homolog-like /// NM_001007982 // downstream // 428259 // Gga.42319 // SKP2 // 427437 // S-phase kinase-associated protein 2
Z	AX-77189101	11282794	G	A	3.247e-13	ENSGALT00000005708 // intron // 0 // Gga.6053 // LOC427439 // 427439 // Nipped-B homolog-like /// NM_001007982 // downstream // 433846 // Gga.42319 // SKP2 // 427437 // S-phase kinase-associated protein 2
Z	AX-77189115	11297765	T	C	3.247e-13	ENSGALT00000005708 // intron // 0 // Gga.6053 // LOC427439 // 427439 // Nipped-B homolog-like /// NM_001007982 // downstream // 448817 // Gga.42319 // SKP2 // 427437 // S-phase kinase-associated protein 2
Z	AX-77189130	11311557	T	C	3.247e-13	ENSGALT00000005708 // intron // 0 // Gga.6053 // LOC427439 // 427439 // Nipped-B homolog-like /// NM_001007982 // downstream // 462609 // Gga.42319 // SKP2 // 427437 // S-phase kinase-associated protein 2
Z	AX-77189137	11324002	A	G	3.247e-13	ENSGALT00000005708 // downstream // 7263 // Gga.6053 // LOC427439 // 427439 // Nipped-B homolog-like /// ENSGALT00000005754 // downstream // 349 // Gga.25164 // --- // --- // Transcribed locus
Z	AX-80891734	11328735	T	A	3.247e-13	ENSGALT00000005754 // intron // 0 // Gga.25164 // --- // --- // Transcribed locus
Z	AX-77189146	11331258	C	T	3.247e-13	ENSGALT00000005754 // synon // 0 // Gga.25164 // --- // --- // Transcribed locus
Z	AX-77189147	11337712	G	A	3.247e-13	ENSGALT00000005754 // intron // 0 // Gga.25164 // --- // --- // Transcribed locus
Z	AX-77189150	11342307	C	T	3.247e-13	ENSGALT00000005754 // intron // 0 // Gga.25164 // --- // --- // Transcribed locus
Z	AX-77189155	11348915	T	G	3.247e-13	ENSGALT00000005754 // intron // 0 // Gga.25164 // --- // --- // Transcribed locus
Z	AX-77189160	11352991	T	C	3.247e-13	ENSGALT00000005754 // synon // 0 // Gga.25164 // --- // --- // Transcribed locus
Z	AX-77189162	11354924	T	C	3.247e-13	ENSGALT00000005754 // intron // 0 // Gga.25164 // --- // --- // Transcribed locus
Z	AX-77189167	11359575	G	A	3.247e-13	ENSGALT00000005754 // intron // 0 // Gga.25164 // --- // --- // Transcribed locus
Z	AX-77189169	11362730	C	T	3.247e-13	ENSGALT00000005754 // intron // 0 // Gga.25164 // --- // --- // Transcribed locus
Z	AX-77189175	11367361	A	C	3.247e-13	ENSGALT00000005754 // intron // 0 // Gga.25164 // --- // --- // Transcribed locus
Z	AX-77189176	11368201	T	C	3.247e-13	ENSGALT00000005754 // missense // 0 // Gga.25164 // --- // --- // Transcribed locus
Z	AX-77189183	11373718	C	A	3.247e-13	ENSGALT00000005754 // intron // 0 // Gga.25164 // --- // --- // Transcribed locus
Z	AX-77189187	11376472	A	C	3.247e-13	ENSGALT00000005754 // intron // 0 // Gga.25164 // --- // --- // Transcribed locus
Z	AX-77189192	11380330	T	C	3.247e-13	ENSGALT00000005754 // missense // 0 // Gga.25164 // --- // --- // Transcribed locus
Z	AX-80855119	11380729	T	A	3.247e-13	ENSGALT00000005754 // missense // 0 // Gga.25164 // --- // --- // Transcribed locus
Z	AX-77189197	11388103	A	G	3.247e-13	ENSGALT00000005754 // missense // 0 // Gga.25164 // --- // --- // Transcribed locus
Z	AX-77189202	11391928	A	G	3.247e-13	ENSGALT00000005754 // upstream // 1436 // Gga.25164 // --- // --- // Transcribed locus
Z	AX-77189208	11401517	G	A	3.247e-13	ENSGALT00000005842 // intron // 0 // Gga.21187 // NUP155 // 427443 // nucleoporin 155kDa /// NM_001007982 // downstream // 552569 // Gga.42319 // SKP2 // 427437 // S-phase kinase-associated protein 2
Z	AX-77189220	11411703	C	T	3.247e-13	ENSGALT00000005842 // intron // 0 // Gga.21187 // NUP155 // 427443 // nucleoporin 155kDa /// NM_001007982 // downstream // 562755 // Gga.42319 // SKP2 // 427437 // S-phase kinase-associated protein 2
Z	AX-77189221	11413085	C	T	3.247e-13	ENSGALT00000005842 // intron // 0 // Gga.21187 // NUP155 // 427443 // nucleoporin 155kDa /// NM_001007982 // downstream // 564137 // Gga.42319 // SKP2 // 427437 // S-phase kinase-associated protein 2
Z	AX-77189227	11417875	A	G	3.247e-13	ENSGALT00000005842 // cds // 0 // Gga.21187 // NUP155 // 427443 // nucleoporin 155kDa /// NM_001007982 // downstream // 568927 // Gga.42319 // SKP2 // 427437 // S-phase kinase-associated protein 2
Z	AX-77189237	11433064	A	G	3.247e-13	ENSGALT00000005878 // intron // 0 // Gga.46060 // WDR70 // 427444 // WD repeat domain 70 /// NM_001031450 // intron // 0 // Gga.46060 // WDR70 // 427444 // WD repeat domain 70 /// NM_001195002 // intron // 0 // Gga.46060 // WDR70 // 427444 // WD repeat domain 70
Z	AX-77189242	11436995	G	A	3.247e-13	ENSGALT00000005878 // intron // 0 // Gga.46060 // WDR70 // 427444 // WD repeat domain 70 /// NM_001031450 // intron // 0 // Gga.46060 // WDR70 // 427444 // WD repeat domain 70 /// NM_001195002 // intron // 0 // Gga.46060 // WDR70 // 427444 // WD repeat domain 70
Z	AX-77189245	11438940	T	C	3.247e-13	ENSGALT00000005878 // intron // 0 // Gga.46060 // WDR70 // 427444 // WD repeat domain 70 /// NM_001031450 // intron // 0 // Gga.46060 // WDR70 // 427444 // WD repeat domain 70 /// NM_001195002 // intron // 0 // Gga.46060 // WDR70 // 427444 // WD repeat domain 70
Z	AX-77189247	11444576	T	C	3.247e-13	ENSGALT00000005878 // intron // 0 // Gga.46060 // WDR70 // 427444 // WD repeat domain 70 /// NM_001031450 // intron // 0 // Gga.46060 // WDR70 // 427444 // WD repeat domain 70 /// NM_001195002 // intron // 0 // Gga.46060 // WDR70 // 427444 // WD repeat domain 70
Z	AX-77189251	11448415	T	C	3.247e-13	ENSGALT00000005878 // intron // 0 // Gga.46060 // WDR70 // 427444 // WD repeat domain 70 /// NM_001031450 // intron // 0 // Gga.46060 // WDR70 // 427444 // WD repeat domain 70 /// NM_001195002 // intron // 0 // Gga.46060 // WDR70 // 427444 // WD repeat domain 70
Z	AX-77189252	11449726	G	T	3.247e-13	ENSGALT00000005878 // intron // 0 // Gga.46060 // WDR70 // 427444 // WD repeat domain 70 /// NM_001031450 // intron // 0 // Gga.46060 // WDR70 // 427444 // WD repeat domain 70 /// NM_001195002 // intron // 0 // Gga.46060 // WDR70 // 427444 // WD repeat domain 70
Z	AX-77189253	11451042	A	G	3.247e-13	ENSGALT00000005878 // intron // 0 // Gga.46060 // WDR70 // 427444 // WD repeat domain 70 /// NM_001031450 // intron // 0 // Gga.46060 // WDR70 // 427444 // WD repeat domain 70 /// NM_001195002 // intron // 0 // Gga.46060 // WDR70 // 427444 // WD repeat domain 70
Z	AX-80926036	11455250	G	C	3.247e-13	ENSGALT00000005878 // intron // 0 // Gga.46060 // WDR70 // 427444 // WD repeat domain 70 /// NM_001031450 // intron // 0 // Gga.46060 // WDR70 // 427444 // WD repeat domain 70 /// NM_001195002 // intron // 0 // Gga.46060 // WDR70 // 427444 // WD repeat domain 70
Z	AX-77189278	11475922	T	C	3.247e-13	ENSGALT00000005878 // intron // 0 // Gga.46060 // WDR70 // 427444 // WD repeat domain 70 /// NM_001031450 // intron // 0 // Gga.46060 // WDR70 // 427444 // WD repeat domain 70 /// NM_001195002 // intron // 0 // Gga.46060 // WDR70 // 427444 // WD repeat domain 70
Z	AX-77189298	11493233	T	C	3.247e-13	ENSGALT00000005878 // intron // 0 // Gga.46060 // WDR70 // 427444 // WD repeat domain 70 /// NM_001031450 // intron // 0 // Gga.46060 // WDR70 // 427444 // WD repeat domain 70 /// NM_001195002 // intron // 0 // Gga.46060 // WDR70 // 427444 // WD repeat domain 70
Z	AX-77189304	11501051	A	G	3.247e-13	ENSGALT00000005878 // intron // 0 // Gga.46060 // WDR70 // 427444 // WD repeat domain 70 /// NM_001031450 // intron // 0 // Gga.46060 // WDR70 // 427444 // WD repeat domain 70 /// NM_001195002 // intron // 0 // Gga.46060 // WDR70 // 427444 // WD repeat domain 70
Z	AX-80878397	11502044	G	C	3.247e-13	ENSGALT00000005878 // intron // 0 // Gga.46060 // WDR70 // 427444 // WD repeat domain 70 /// NM_001031450 // intron // 0 // Gga.46060 // WDR70 // 427444 // WD repeat domain 70 /// NM_001195002 // intron // 0 // Gga.46060 // WDR70 // 427444 // WD repeat domain 70
Z	AX-77189307	11502387	T	G	3.247e-13	ENSGALT00000005878 // intron // 0 // Gga.46060 // WDR70 // 427444 // WD repeat domain 70 /// NM_001031450 // intron // 0 // Gga.46060 // WDR70 // 427444 // WD repeat domain 70 /// NM_001195002 // intron // 0 // Gga.46060 // WDR70 // 427444 // WD repeat domain 70
Z	AX-77189325	11517971	A	G	3.247e-13	ENSGALT00000005878 // intron // 0 // Gga.46060 // WDR70 // 427444 // WD repeat domain 70 /// NM_001195002 // intron // 0 // Gga.46060 // WDR70 // 427444 // WD repeat domain 70
Z	AX-77189341	11531772	A	G	3.247e-13	ENSGALT00000005878 // intron // 0 // Gga.46060 // WDR70 // 427444 // WD repeat domain 70 /// NM_001195002 // intron // 0 // Gga.46060 // WDR70 // 427444 // WD repeat domain 70
Z	AX-77189343	11533227	T	C	3.247e-13	ENSGALT00000005878 // intron // 0 // Gga.46060 // WDR70 // 427444 // WD repeat domain 70 /// NM_001195002 // intron // 0 // Gga.46060 // WDR70 // 427444 // WD repeat domain 70
Z	AX-77189344	11536173	G	A	3.247e-13	ENSGALT00000005878 // intron // 0 // Gga.46060 // WDR70 // 427444 // WD repeat domain 70 /// NM_001195002 // intron // 0 // Gga.46060 // WDR70 // 427444 // WD repeat domain 70
Z	AX-77189346	11539078	A	G	3.247e-13	ENSGALT00000005878 // intron // 0 // Gga.46060 // WDR70 // 427444 // WD repeat domain 70 /// NM_001195002 // intron // 0 // Gga.46060 // WDR70 // 427444 // WD repeat domain 70
Z	AX-77189352	11543910	G	A	3.247e-13	ENSGALT00000005878 // intron // 0 // Gga.46060 // WDR70 // 427444 // WD repeat domain 70 /// NM_001195002 // intron // 0 // Gga.46060 // WDR70 // 427444 // WD repeat domain 70
Z	AX-77189380	11568028	T	C	3.247e-13	ENSGALT00000005878 // downstream // 6933 // Gga.46060 // WDR70 // 427444 // WD repeat domain 70 /// ENSGALT00000005897 // downstream // 17785 // Gga.303 // GDNF // 395569 // glial cell derived neurotrophic factor /// NM_001195002 // downstream // 6933 // Gga.46060 // WDR70 // 427444 // WD repeat domain 70 /// NM_204575 // downstream // 298343 // Gga.62 // LIFR // 395262 // leukemia inhibitory fac…
Z	AX-77189384	11572221	G	A	3.247e-13	ENSGALT00000005878 // downstream // 11126 // Gga.46060 // WDR70 // 427444 // WD repeat domain 70 /// ENSGALT00000005897 // downstream // 13592 // Gga.303 // GDNF // 395569 // glial cell derived neurotrophic factor /// NM_001195002 // downstream // 11126 // Gga.46060 // WDR70 // 427444 // WD repeat domain 70 /// NM_204575 // downstream // 294150 // Gga.62 // LIFR // 395262 // leukemia inhibitory f…
Z	AX-77189387	11575264	T	C	3.247e-13	ENSGALT00000005878 // downstream // 14169 // Gga.46060 // WDR70 // 427444 // WD repeat domain 70 /// ENSGALT00000005897 // downstream // 10549 // Gga.303 // GDNF // 395569 // glial cell derived neurotrophic factor /// NM_001195002 // downstream // 14169 // Gga.46060 // WDR70 // 427444 // WD repeat domain 70 /// NM_204575 // downstream // 291107 // Gga.62 // LIFR // 395262 // leukemia inhibitory f…
Z	AX-77189393	11578029	A	G	3.247e-13	ENSGALT00000005878 // downstream // 16934 // Gga.46060 // WDR70 // 427444 // WD repeat domain 70 /// ENSGALT00000005897 // downstream // 7784 // Gga.303 // GDNF // 395569 // glial cell derived neurotrophic factor /// NM_001195002 // downstream // 16934 // Gga.46060 // WDR70 // 427444 // WD repeat domain 70 /// NM_204575 // downstream // 288342 // Gga.62 // LIFR // 395262 // leukemia inhibitory fa…
Z	AX-77189394	11578780	G	T	3.247e-13	ENSGALT00000005878 // downstream // 17685 // Gga.46060 // WDR70 // 427444 // WD repeat domain 70 /// ENSGALT00000005897 // downstream // 7033 // Gga.303 // GDNF // 395569 // glial cell derived neurotrophic factor /// NM_001195002 // downstream // 17685 // Gga.46060 // WDR70 // 427444 // WD repeat domain 70 /// NM_204575 // downstream // 287591 // Gga.62 // LIFR // 395262 // leukemia inhibitory fa…
Z	AX-77189397	11582492	T	C	3.247e-13	ENSGALT00000005878 // downstream // 21397 // Gga.46060 // WDR70 // 427444 // WD repeat domain 70 /// ENSGALT00000005897 // downstream // 3321 // Gga.303 // GDNF // 395569 // glial cell derived neurotrophic factor /// NM_001195002 // downstream // 21397 // Gga.46060 // WDR70 // 427444 // WD repeat domain 70 /// NM_204575 // downstream // 283879 // Gga.62 // LIFR // 395262 // leukemia inhibitory fa…
Z	AX-77189400	11587247	T	C	3.247e-13	ENSGALT00000005897 // intron // 0 // Gga.303 // GDNF // 395569 // glial cell derived neurotrophic factor /// NM_001195002 // downstream // 26152 // Gga.46060 // WDR70 // 427444 // WD repeat domain 70 /// NM_204575 // downstream // 279124 // Gga.62 // LIFR // 395262 // leukemia inhibitory factor receptor alpha
Z	AX-80809992	11591255	C	G	3.247e-13	ENSGALT00000005897 // intron // 0 // Gga.303 // GDNF // 395569 // glial cell derived neurotrophic factor /// NM_001195002 // downstream // 30160 // Gga.46060 // WDR70 // 427444 // WD repeat domain 70 /// NM_204575 // downstream // 275116 // Gga.62 // LIFR // 395262 // leukemia inhibitory factor receptor alpha
Z	AX-80810598	11594469	T	A	3.247e-13	ENSGALT00000005897 // intron // 0 // Gga.303 // GDNF // 395569 // glial cell derived neurotrophic factor /// NM_001195002 // downstream // 33374 // Gga.46060 // WDR70 // 427444 // WD repeat domain 70 /// NM_204575 // downstream // 271902 // Gga.62 // LIFR // 395262 // leukemia inhibitory factor receptor alpha
Z	AX-77189414	11599605	A	G	3.247e-13	ENSGALT00000005897 // intron // 0 // Gga.303 // GDNF // 395569 // glial cell derived neurotrophic factor /// NM_001195002 // downstream // 38510 // Gga.46060 // WDR70 // 427444 // WD repeat domain 70 /// NM_204575 // downstream // 266766 // Gga.62 // LIFR // 395262 // leukemia inhibitory factor receptor alpha
Z	AX-77189420	11605311	A	G	3.247e-13	ENSGALT00000005897 // upstream // 3283 // Gga.303 // GDNF // 395569 // glial cell derived neurotrophic factor /// ENSGALT00000005914 // upstream // 173671 // --- // EGFLAM // 427445 // EGF-like
Z	AX-77189424	11609689	C	T	3.247e-13	ENSGALT00000005897 // upstream // 7661 // Gga.303 // GDNF // 395569 // glial cell derived neurotrophic factor /// ENSGALT00000005914 // upstream // 169293 // --- // EGFLAM // 427445 // EGF-like
Z	AX-77189432	11614060	T	C	3.247e-13	ENSGALT00000005897 // upstream // 12032 // Gga.303 // GDNF // 395569 // glial cell derived neurotrophic factor /// ENSGALT00000005914 // upstream // 164922 // --- // EGFLAM // 427445 // EGF-like
Z	AX-77189437	11618132	C	T	3.247e-13	ENSGALT00000005897 // upstream // 16104 // Gga.303 // GDNF // 395569 // glial cell derived neurotrophic factor /// ENSGALT00000005914 // upstream // 160850 // --- // EGFLAM // 427445 // EGF-like
Z	AX-77189445	11623598	A	G	3.247e-13	ENSGALT00000005897 // upstream // 21570 // Gga.303 // GDNF // 395569 // glial cell derived neurotrophic factor /// ENSGALT00000005914 // upstream // 155384 // --- // EGFLAM // 427445 // EGF-like
Z	AX-77189446	11624027	C	T	3.247e-13	ENSGALT00000005897 // upstream // 21999 // Gga.303 // GDNF // 395569 // glial cell derived neurotrophic factor /// ENSGALT00000005914 // upstream // 154955 // --- // EGFLAM // 427445 // EGF-like
Z	AX-77189447	11624580	T	C	3.247e-13	ENSGALT00000005897 // upstream // 22552 // Gga.303 // GDNF // 395569 // glial cell derived neurotrophic factor /// ENSGALT00000005914 // upstream // 154402 // --- // EGFLAM // 427445 // EGF-like
Z	AX-77189450	11628359	A	G	3.247e-13	ENSGALT00000005897 // upstream // 26331 // Gga.303 // GDNF // 395569 // glial cell derived neurotrophic factor /// ENSGALT00000005914 // upstream // 150623 // --- // EGFLAM // 427445 // EGF-like
Z	AX-77189458	11633346	G	A	3.247e-13	ENSGALT00000005897 // upstream // 31318 // Gga.303 // GDNF // 395569 // glial cell derived neurotrophic factor /// ENSGALT00000005914 // upstream // 145636 // --- // EGFLAM // 427445 // EGF-like
Z	AX-77189459	11633978	A	G	3.247e-13	ENSGALT00000005897 // upstream // 31950 // Gga.303 // GDNF // 395569 // glial cell derived neurotrophic factor /// ENSGALT00000005914 // upstream // 145004 // --- // EGFLAM // 427445 // EGF-like
Z	AX-77189472	11643129	G	A	3.247e-13	ENSGALT00000005897 // upstream // 41101 // Gga.303 // GDNF // 395569 // glial cell derived neurotrophic factor /// ENSGALT00000005914 // upstream // 135853 // --- // EGFLAM // 427445 // EGF-like
Z	AX-77189473	11644686	C	T	3.247e-13	ENSGALT00000005897 // upstream // 42658 // Gga.303 // GDNF // 395569 // glial cell derived neurotrophic factor /// ENSGALT00000005914 // upstream // 134296 // --- // EGFLAM // 427445 // EGF-like
Z	AX-77189474	11644780	G	T	3.247e-13	ENSGALT00000005897 // upstream // 42752 // Gga.303 // GDNF // 395569 // glial cell derived neurotrophic factor /// ENSGALT00000005914 // upstream // 134202 // --- // EGFLAM // 427445 // EGF-like
Z	AX-77189478	11650349	C	A	3.247e-13	ENSGALT00000005897 // upstream // 48321 // Gga.303 // GDNF // 395569 // glial cell derived neurotrophic factor /// ENSGALT00000005914 // upstream // 128633 // --- // EGFLAM // 427445 // EGF-like
Z	AX-77189479	11655124	T	C	3.247e-13	ENSGALT00000005897 // upstream // 53096 // Gga.303 // GDNF // 395569 // glial cell derived neurotrophic factor /// ENSGALT00000005914 // upstream // 123858 // --- // EGFLAM // 427445 // EGF-like
Z	AX-77189481	11656641	T	C	3.247e-13	ENSGALT00000005897 // upstream // 54613 // Gga.303 // GDNF // 395569 // glial cell derived neurotrophic factor /// ENSGALT00000005914 // upstream // 122341 // --- // EGFLAM // 427445 // EGF-like
Z	AX-77189489	11665971	T	C	3.247e-13	ENSGALT00000005897 // upstream // 63943 // Gga.303 // GDNF // 395569 // glial cell derived neurotrophic factor /// ENSGALT00000005914 // upstream // 113011 // --- // EGFLAM // 427445 // EGF-like
Z	AX-77189492	11669886	G	T	3.247e-13	ENSGALT00000005897 // upstream // 67858 // Gga.303 // GDNF // 395569 // glial cell derived neurotrophic factor /// ENSGALT00000005914 // upstream // 109096 // --- // EGFLAM // 427445 // EGF-like
Z	AX-77189495	11672679	C	A	3.247e-13	ENSGALT00000005897 // upstream // 70651 // Gga.303 // GDNF // 395569 // glial cell derived neurotrophic factor /// ENSGALT00000005914 // upstream // 106303 // --- // EGFLAM // 427445 // EGF-like
Z	AX-80892741	11675776	A	T	3.247e-13	ENSGALT00000005897 // upstream // 73748 // Gga.303 // GDNF // 395569 // glial cell derived neurotrophic factor /// ENSGALT00000005914 // upstream // 103206 // --- // EGFLAM // 427445 // EGF-like
Z	AX-77189513	11697149	A	G	3.247e-13	ENSGALT00000005897 // upstream // 95121 // Gga.303 // GDNF // 395569 // glial cell derived neurotrophic factor /// ENSGALT00000005914 // upstream // 81833 // --- // EGFLAM // 427445 // EGF-like
Z	AX-77189529	11717285	A	G	3.247e-13	ENSGALT00000005897 // upstream // 115257 // Gga.303 // GDNF // 395569 // glial cell derived neurotrophic factor /// ENSGALT00000005914 // upstream // 61697 // --- // EGFLAM // 427445 // EGF-like
Z	AX-77189463	11637217	C	T	6.796e-13	ENSGALT00000005897 // upstream // 35189 // Gga.303 // GDNF // 395569 // glial cell derived neurotrophic factor /// ENSGALT00000005914 // upstream // 141765 // --- // EGFLAM // 427445 // EGF-like
Z	AX-77275728	10019068	G	A	7.871e-13	ENSGALT00000005219 // intron // 0 // Gga.55100 // ADAMTS12 // 427428 // ADAM metallopeptidase with thrombospondin type 1 motif
Z	AX-77189152	11342919	C	T	9.082e-13	ENSGALT00000005754 // intron // 0 // Gga.25164 // --- // --- // Transcribed locus
Z	AX-77189554	11744767	G	A	1.64e-11	ENSGALT00000005897 // upstream // 142739 // Gga.303 // GDNF // 395569 // glial cell derived neurotrophic factor /// ENSGALT00000005914 // upstream // 34215 // --- // EGFLAM // 427445 // EGF-like
Z	AX-77284729	11731928	G	A	6.561e-11	ENSGALT00000005897 // upstream // 129900 // Gga.303 // GDNF // 395569 // glial cell derived neurotrophic factor /// ENSGALT00000005914 // upstream // 47054 // --- // EGFLAM // 427445 // EGF-like
Z	AX-77189557	11745254	C	T	6.561e-11	ENSGALT00000005897 // upstream // 143226 // Gga.303 // GDNF // 395569 // glial cell derived neurotrophic factor /// ENSGALT00000005914 // upstream // 33728 // --- // EGFLAM // 427445 // EGF-like
Z	AX-77189558	11747050	T	C	6.561e-11	ENSGALT00000005897 // upstream // 145022 // Gga.303 // GDNF // 395569 // glial cell derived neurotrophic factor /// ENSGALT00000005914 // upstream // 31932 // --- // EGFLAM // 427445 // EGF-like
Z	AX-77189559	11747839	A	G	6.561e-11	ENSGALT00000005897 // upstream // 145811 // Gga.303 // GDNF // 395569 // glial cell derived neurotrophic factor /// ENSGALT00000005914 // upstream // 31143 // --- // EGFLAM // 427445 // EGF-like
Z	AX-77189563	11753221	A	G	6.561e-11	ENSGALT00000005897 // upstream // 151193 // Gga.303 // GDNF // 395569 // glial cell derived neurotrophic factor /// ENSGALT00000005914 // upstream // 25761 // --- // EGFLAM // 427445 // EGF-like
Z	AX-77189565	11754132	C	T	6.561e-11	ENSGALT00000005897 // upstream // 152104 // Gga.303 // GDNF // 395569 // glial cell derived neurotrophic factor /// ENSGALT00000005914 // upstream // 24850 // --- // EGFLAM // 427445 // EGF-like
Z	AX-77189570	11759475	A	C	6.561e-11	ENSGALT00000005897 // upstream // 157447 // Gga.303 // GDNF // 395569 // glial cell derived neurotrophic factor /// ENSGALT00000005914 // upstream // 19507 // --- // EGFLAM // 427445 // EGF-like
Z	AX-80835872	11764768	C	G	6.561e-11	ENSGALT00000005897 // upstream // 162740 // Gga.303 // GDNF // 395569 // glial cell derived neurotrophic factor /// ENSGALT00000005914 // upstream // 14214 // --- // EGFLAM // 427445 // EGF-like
Z	AX-77189579	11767957	A	G	6.561e-11	ENSGALT00000005897 // upstream // 165929 // Gga.303 // GDNF // 395569 // glial cell derived neurotrophic factor /// ENSGALT00000005914 // upstream // 11025 // --- // EGFLAM // 427445 // EGF-like
Z	AX-77189587	11770455	A	G	6.561e-11	ENSGALT00000005897 // upstream // 168427 // Gga.303 // GDNF // 395569 // glial cell derived neurotrophic factor /// ENSGALT00000005914 // upstream // 8527 // --- // EGFLAM // 427445 // EGF-like
Z	AX-77189605	11795761	C	T	6.561e-11	ENSGALT00000005914 // intron // 0 // --- // EGFLAM // 427445 // EGF-like
Z	AX-80935608	11799375	T	A	6.561e-11	ENSGALT00000005914 // intron // 0 // --- // EGFLAM // 427445 // EGF-like
Z	AX-80837681	11802952	C	G	6.561e-11	ENSGALT00000005914 // intron // 0 // --- // EGFLAM // 427445 // EGF-like
Z	AX-77189618	11805712	T	C	6.561e-11	ENSGALT00000005914 // intron // 0 // --- // EGFLAM // 427445 // EGF-like
Z	AX-77189621	11807776	T	C	6.561e-11	ENSGALT00000005914 // intron // 0 // --- // EGFLAM // 427445 // EGF-like
Z	AX-77189623	11809953	G	A	6.561e-11	ENSGALT00000005914 // intron // 0 // --- // EGFLAM // 427445 // EGF-like
Z	AX-77189627	11815213	C	T	6.561e-11	ENSGALT00000005914 // intron // 0 // --- // EGFLAM // 427445 // EGF-like
Z	AX-77189631	11817775	T	C	6.561e-11	ENSGALT00000005914 // intron // 0 // --- // EGFLAM // 427445 // EGF-like
Z	AX-77189636	11820227	A	G	6.561e-11	ENSGALT00000005914 // intron // 0 // --- // EGFLAM // 427445 // EGF-like
Z	AX-77189639	11822389	C	T	6.561e-11	ENSGALT00000005914 // intron // 0 // --- // EGFLAM // 427445 // EGF-like
Z	AX-77189645	11825651	T	C	6.561e-11	ENSGALT00000005914 // intron // 0 // --- // EGFLAM // 427445 // EGF-like
Z	AX-77189648	11830447	G	A	6.561e-11	ENSGALT00000005914 // intron // 0 // --- // EGFLAM // 427445 // EGF-like
Z	AX-77189655	11834084	T	C	6.561e-11	ENSGALT00000005914 // intron // 0 // --- // EGFLAM // 427445 // EGF-like
Z	AX-77189658	11835625	G	A	6.561e-11	ENSGALT00000005914 // intron // 0 // --- // EGFLAM // 427445 // EGF-like
Z	AX-77284732	11835680	C	T	6.561e-11	ENSGALT00000005914 // intron // 0 // --- // EGFLAM // 427445 // EGF-like
Z	AX-77189659	11836172	T	C	6.561e-11	ENSGALT00000005914 // intron // 0 // --- // EGFLAM // 427445 // EGF-like
Z	AX-77189667	11844270	C	T	6.561e-11	ENSGALT00000005914 // intron // 0 // --- // EGFLAM // 427445 // EGF-like
Z	AX-77189668	11845780	A	G	6.561e-11	ENSGALT00000005914 // intron // 0 // --- // EGFLAM // 427445 // EGF-like
Z	AX-77189669	11845941	C	T	6.561e-11	ENSGALT00000005914 // intron // 0 // --- // EGFLAM // 427445 // EGF-like
Z	AX-77189676	11851640	G	A	6.561e-11	ENSGALT00000005914 // intron // 0 // --- // EGFLAM // 427445 // EGF-like
Z	AX-77284734	11878607	C	T	6.561e-11	ENSGALT00000005924 // intron // 0 // Gga.62 // LIFR // 395262 // leukemia inhibitory factor receptor alpha /// NM_204575 // intron // 0 // Gga.62 // LIFR // 395262 // leukemia inhibitory factor receptor alpha
Z	AX-80960091	11879918	C	G	6.561e-11	ENSGALT00000005924 // intron // 0 // Gga.62 // LIFR // 395262 // leukemia inhibitory factor receptor alpha /// NM_204575 // intron // 0 // Gga.62 // LIFR // 395262 // leukemia inhibitory factor receptor alpha
Z	AX-77189718	11895921	C	T	6.561e-11	ENSGALT00000005924 // intron // 0 // Gga.62 // LIFR // 395262 // leukemia inhibitory factor receptor alpha /// NM_204575 // intron // 0 // Gga.62 // LIFR // 395262 // leukemia inhibitory factor receptor alpha
Z	AX-77190541	12565164	G	A	1.029e-10	ENSGALT00000006033 // upstream // 334887 // --- // DAB2 // 427449 // disabled homolog 2
Z	AX-77190543	12566084	T	C	1.029e-10	ENSGALT00000006033 // upstream // 335807 // --- // DAB2 // 427449 // disabled homolog 2
Z	AX-77190549	12570986	G	A	1.029e-10	ENSGALT00000006033 // upstream // 340709 // --- // DAB2 // 427449 // disabled homolog 2
Z	AX-77190557	12580458	T	C	1.029e-10	ENSGALT00000006033 // upstream // 350181 // --- // DAB2 // 427449 // disabled homolog 2
Z	AX-77190569	12590792	A	G	1.029e-10	ENSGALT00000006033 // upstream // 360515 // --- // DAB2 // 427449 // disabled homolog 2
Z	AX-77190572	12594190	C	T	1.029e-10	ENSGALT00000006033 // upstream // 363913 // --- // DAB2 // 427449 // disabled homolog 2
Z	AX-77190575	12596973	T	C	1.029e-10	ENSGALT00000006033 // upstream // 366696 // --- // DAB2 // 427449 // disabled homolog 2
Z	AX-77190600	12613350	G	A	1.029e-10	ENSGALT00000006033 // upstream // 383073 // --- // DAB2 // 427449 // disabled homolog 2
Z	AX-77190614	12631444	T	G	1.029e-10	ENSGALT00000006033 // upstream // 401167 // --- // DAB2 // 427449 // disabled homolog 2
Z	AX-77190615	12634024	A	G	1.029e-10	ENSGALT00000006033 // upstream // 403747 // --- // DAB2 // 427449 // disabled homolog 2
Z	AX-77190628	12650677	G	A	1.029e-10	ENSGALT00000006033 // upstream // 420400 // --- // DAB2 // 427449 // disabled homolog 2
Z	AX-77190649	12678622	A	C	1.029e-10	ENSGALT00000006033 // upstream // 448345 // --- // DAB2 // 427449 // disabled homolog 2
Z	AX-77190663	12690220	G	A	1.029e-10	ENSGALT00000006033 // upstream // 459943 // --- // DAB2 // 427449 // disabled homolog 2
Z	AX-80949907	12700886	A	T	1.029e-10	ENSGALT00000023931 // intron // 0 // Gga.40117 // PTGER4 // 427183 // prostaglandin E receptor 4 (subtype EP4) /// NM_001081503 // intron // 0 // Gga.40117 // PTGER4 // 427183 // prostaglandin E receptor 4 (subtype EP4)
Z	AX-77189619	11806056	T	C	1.441e-10	ENSGALT00000005914 // intron // 0 // --- // EGFLAM // 427445 // EGF-like
Z	AX-77189662	11840703	T	C	1.441e-10	ENSGALT00000005914 // intron // 0 // --- // EGFLAM // 427445 // EGF-like
Z	AX-77189680	11854130	A	G	3.193e-10	ENSGALT00000005914 // downstream // 814 // --- // EGFLAM // 427445 // EGF-like
Z	AX-77190672	12696145	C	T	3.686e-10	ENSGALT00000006033 // upstream // 465868 // --- // DAB2 // 427449 // disabled homolog 2
Z	AX-77189567	11755498	C	T	7.15e-10	ENSGALT00000005897 // upstream // 153470 // Gga.303 // GDNF // 395569 // glial cell derived neurotrophic factor /// ENSGALT00000005914 // upstream // 23484 // --- // EGFLAM // 427445 // EGF-like
Z	AX-80994559	11920485	C	G	9.957e-10	ENSGALT00000005924 // upstream // 13200 // Gga.62 // LIFR // 395262 // leukemia inhibitory factor receptor alpha /// ENSGALT00000005943 // upstream // 87963 // Gga.12192 // OSMR // 427446 // oncostatin M receptor /// NM_001031451 // downstream // 210470 // Gga.21990 // FYB // 427448 // FYN binding protein /// NM_204575 // upstream // 13211 // Gga.62 // LIFR // 395262 // leukemia inhibitory factor…
Z	AX-77189775	11936156	T	C	9.957e-10	ENSGALT00000005924 // upstream // 28871 // Gga.62 // LIFR // 395262 // leukemia inhibitory factor receptor alpha /// ENSGALT00000005943 // upstream // 72292 // Gga.12192 // OSMR // 427446 // oncostatin M receptor /// NM_001031451 // downstream // 194799 // Gga.21990 // FYB // 427448 // FYN binding protein /// NM_204575 // upstream // 28882 // Gga.62 // LIFR // 395262 // leukemia inhibitory factor…
Z	AX-77189801	11958994	C	A	9.957e-10	ENSGALT00000005924 // upstream // 51709 // Gga.62 // LIFR // 395262 // leukemia inhibitory factor receptor alpha /// ENSGALT00000005943 // upstream // 49454 // Gga.12192 // OSMR // 427446 // oncostatin M receptor /// NM_001031451 // downstream // 171961 // Gga.21990 // FYB // 427448 // FYN binding protein /// NM_204575 // upstream // 51720 // Gga.62 // LIFR // 395262 // leukemia inhibitory factor…
Z	AX-77189849	11998529	T	C	9.957e-10	ENSGALT00000005924 // upstream // 91244 // Gga.62 // LIFR // 395262 // leukemia inhibitory factor receptor alpha /// ENSGALT00000005943 // upstream // 9919 // Gga.12192 // OSMR // 427446 // oncostatin M receptor /// NM_001031451 // downstream // 132426 // Gga.21990 // FYB // 427448 // FYN binding protein /// NM_204575 // upstream // 91255 // Gga.62 // LIFR // 395262 // leukemia inhibitory factor …
Z	AX-77189850	11999211	C	T	9.957e-10	ENSGALT00000005924 // upstream // 91926 // Gga.62 // LIFR // 395262 // leukemia inhibitory factor receptor alpha /// ENSGALT00000005943 // upstream // 9237 // Gga.12192 // OSMR // 427446 // oncostatin M receptor /// NM_001031451 // downstream // 131744 // Gga.21990 // FYB // 427448 // FYN binding protein /// NM_204575 // upstream // 91937 // Gga.62 // LIFR // 395262 // leukemia inhibitory factor …
Z	AX-77189854	12001356	T	C	9.957e-10	ENSGALT00000005924 // upstream // 94071 // Gga.62 // LIFR // 395262 // leukemia inhibitory factor receptor alpha /// ENSGALT00000005943 // upstream // 7092 // Gga.12192 // OSMR // 427446 // oncostatin M receptor /// NM_001031451 // downstream // 129599 // Gga.21990 // FYB // 427448 // FYN binding protein /// NM_204575 // upstream // 94082 // Gga.62 // LIFR // 395262 // leukemia inhibitory factor …
Z	AX-77189860	12008707	T	C	9.957e-10	ENSGALT00000005943 // UTR-5 // 0 // Gga.12192 // OSMR // 427446 // oncostatin M receptor /// NM_001031451 // downstream // 122248 // Gga.21990 // FYB // 427448 // FYN binding protein /// NM_204575 // upstream // 101433 // Gga.62 // LIFR // 395262 // leukemia inhibitory factor receptor alpha
Z	AX-77189886	12024758	G	A	9.957e-10	ENSGALT00000005943 // intron // 0 // Gga.12192 // OSMR // 427446 // oncostatin M receptor /// NM_001031451 // downstream // 106197 // Gga.21990 // FYB // 427448 // FYN binding protein /// NM_204575 // upstream // 117484 // Gga.62 // LIFR // 395262 // leukemia inhibitory factor receptor alpha
Z	AX-77189891	12026843	G	T	9.957e-10	ENSGALT00000005943 // intron // 0 // Gga.12192 // OSMR // 427446 // oncostatin M receptor /// NM_001031451 // downstream // 104112 // Gga.21990 // FYB // 427448 // FYN binding protein /// NM_204575 // upstream // 119569 // Gga.62 // LIFR // 395262 // leukemia inhibitory factor receptor alpha
Z	AX-80801506	12039903	C	G	9.957e-10	ENSGALT00000005943 // downstream // 117 // Gga.12192 // OSMR // 427446 // oncostatin M receptor /// ENSGALT00000005988 // downstream // 6313 // Gga.55908 // RICTOR // 427447 // RPTOR independent companion of MTOR
Z	AX-77189915	12040899	C	T	9.957e-10	ENSGALT00000005943 // downstream // 1113 // Gga.12192 // OSMR // 427446 // oncostatin M receptor /// ENSGALT00000005988 // downstream // 5317 // Gga.55908 // RICTOR // 427447 // RPTOR independent companion of MTOR
Z	AX-77189921	12047925	G	A	9.957e-10	ENSGALT00000005988 // intron // 0 // Gga.55908 // RICTOR // 427447 // RPTOR independent companion of MTOR
Z	AX-77189922	12048731	G	A	9.957e-10	ENSGALT00000005988 // intron // 0 // Gga.55908 // RICTOR // 427447 // RPTOR independent companion of MTOR
Z	AX-77189931	12053574	A	G	9.957e-10	ENSGALT00000005988 // intron // 0 // Gga.55908 // RICTOR // 427447 // RPTOR independent companion of MTOR
Z	AX-77284739	12054872	C	T	9.957e-10	ENSGALT00000005988 // intron // 0 // Gga.55908 // RICTOR // 427447 // RPTOR independent companion of MTOR
Z	AX-77189934	12056674	A	G	9.957e-10	ENSGALT00000005988 // synon // 0 // Gga.55908 // RICTOR // 427447 // RPTOR independent companion of MTOR
Z	AX-77189944	12062080	T	C	9.957e-10	ENSGALT00000005988 // intron // 0 // Gga.55908 // RICTOR // 427447 // RPTOR independent companion of MTOR
Z	AX-77189945	12062682	A	G	9.957e-10	ENSGALT00000005988 // synon // 0 // Gga.55908 // RICTOR // 427447 // RPTOR independent companion of MTOR
Z	AX-77189960	12072152	T	C	9.957e-10	ENSGALT00000005988 // intron // 0 // Gga.55908 // RICTOR // 427447 // RPTOR independent companion of MTOR
Z	AX-77189962	12073697	C	T	9.957e-10	ENSGALT00000005988 // intron // 0 // Gga.55908 // RICTOR // 427447 // RPTOR independent companion of MTOR
Z	AX-80985905	12089685	A	T	9.957e-10	ENSGALT00000005988 // intron // 0 // Gga.55908 // RICTOR // 427447 // RPTOR independent companion of MTOR
Z	AX-77189989	12091356	T	C	9.957e-10	ENSGALT00000005988 // intron // 0 // Gga.55908 // RICTOR // 427447 // RPTOR independent companion of MTOR
Z	AX-80818039	12112747	C	G	9.957e-10	ENSGALT00000005988 // intron // 0 // Gga.55908 // RICTOR // 427447 // RPTOR independent companion of MTOR
Z	AX-77190026	12118852	G	A	9.957e-10	ENSGALT00000005988 // intron // 0 // Gga.55908 // RICTOR // 427447 // RPTOR independent companion of MTOR
Z	AX-77190033	12125225	G	T	9.957e-10	ENSGALT00000005988 // upstream // 3689 // Gga.55908 // RICTOR // 427447 // RPTOR independent companion of MTOR
Z	AX-80922426	12129174	T	A	9.957e-10	ENSGALT00000005988 // upstream // 7638 // Gga.55908 // RICTOR // 427447 // RPTOR independent companion of MTOR
Z	AX-77190041	12129202	G	T	9.957e-10	ENSGALT00000005988 // upstream // 7666 // Gga.55908 // RICTOR // 427447 // RPTOR independent companion of MTOR
Z	AX-80949107	12131507	A	T	9.957e-10	ENSGALT00000006016 // missense // 0 // Gga.21990 // FYB // 427448 // FYN binding protein /// ENSGALT00000034292 // UTR-3 // 0 // Gga.21990 // FYB // 427448 // FYN binding protein /// NM_001031451 // UTR-3 // 0 // Gga.21990 // FYB // 427448 // FYN binding protein
Z	AX-77190057	12139573	G	A	9.957e-10	ENSGALT00000006016 // intron // 0 // Gga.21990 // FYB // 427448 // FYN binding protein /// ENSGALT00000034292 // intron // 0 // Gga.21990 // FYB // 427448 // FYN binding protein /// NM_001031451 // intron // 0 // Gga.21990 // FYB // 427448 // FYN binding protein
Z	AX-80742853	12141474	A	T	9.957e-10	ENSGALT00000006016 // intron // 0 // Gga.21990 // FYB // 427448 // FYN binding protein /// ENSGALT00000034292 // intron // 0 // Gga.21990 // FYB // 427448 // FYN binding protein /// NM_001031451 // intron // 0 // Gga.21990 // FYB // 427448 // FYN binding protein
Z	AX-77190128	12192922	T	C	9.957e-10	ENSGALT00000006033 // downstream // 12893 // --- // DAB2 // 427449 // disabled homolog 2
Z	AX-77190197	12234471	C	T	9.957e-10	ENSGALT00000006033 // upstream // 4194 // --- // DAB2 // 427449 // disabled homolog 2
Z	AX-77190198	12238493	C	T	9.957e-10	ENSGALT00000006033 // upstream // 8216 // --- // DAB2 // 427449 // disabled homolog 2
Z	AX-77190202	12243492	G	A	9.957e-10	ENSGALT00000006033 // upstream // 13215 // --- // DAB2 // 427449 // disabled homolog 2
Z	AX-77284740	12248339	T	C	9.957e-10	ENSGALT00000006033 // upstream // 18062 // --- // DAB2 // 427449 // disabled homolog 2
Z	AX-77190213	12251956	A	G	9.957e-10	ENSGALT00000006033 // upstream // 21679 // --- // DAB2 // 427449 // disabled homolog 2
Z	AX-77190220	12257110	C	T	9.957e-10	ENSGALT00000006033 // upstream // 26833 // --- // DAB2 // 427449 // disabled homolog 2
Z	AX-77190221	12258007	T	G	9.957e-10	ENSGALT00000006033 // upstream // 27730 // --- // DAB2 // 427449 // disabled homolog 2
Z	AX-80969235	12276551	T	A	9.957e-10	ENSGALT00000006033 // upstream // 46274 // --- // DAB2 // 427449 // disabled homolog 2
Z	AX-80963386	12305759	A	T	9.957e-10	ENSGALT00000006033 // upstream // 75482 // --- // DAB2 // 427449 // disabled homolog 2
Z	AX-77190281	12312196	A	G	9.957e-10	ENSGALT00000006033 // upstream // 81919 // --- // DAB2 // 427449 // disabled homolog 2
Z	AX-77190288	12317637	G	A	9.957e-10	ENSGALT00000006033 // upstream // 87360 // --- // DAB2 // 427449 // disabled homolog 2
Z	AX-80816114	12324692	T	A	9.957e-10	ENSGALT00000006033 // upstream // 94415 // --- // DAB2 // 427449 // disabled homolog 2
Z	AX-77190300	12334881	G	A	9.957e-10	ENSGALT00000006033 // upstream // 104604 // --- // DAB2 // 427449 // disabled homolog 2
Z	AX-77190321	12352409	A	G	9.957e-10	ENSGALT00000006033 // upstream // 122132 // --- // DAB2 // 427449 // disabled homolog 2
Z	AX-77190344	12378137	G	T	9.957e-10	ENSGALT00000006033 // upstream // 147860 // --- // DAB2 // 427449 // disabled homolog 2
Z	AX-77190363	12398993	G	A	9.957e-10	ENSGALT00000006033 // upstream // 168716 // --- // DAB2 // 427449 // disabled homolog 2
Z	AX-77190365	12404117	G	T	9.957e-10	ENSGALT00000006033 // upstream // 173840 // --- // DAB2 // 427449 // disabled homolog 2
Z	AX-80937014	12451189	G	C	9.957e-10	ENSGALT00000006033 // upstream // 220912 // --- // DAB2 // 427449 // disabled homolog 2
Z	AX-80889908	12457474	T	A	9.957e-10	ENSGALT00000006033 // upstream // 227197 // --- // DAB2 // 427449 // disabled homolog 2
Z	AX-77190433	12462121	C	A	9.957e-10	ENSGALT00000006033 // upstream // 231844 // --- // DAB2 // 427449 // disabled homolog 2
Z	AX-77190448	12473828	T	C	9.957e-10	ENSGALT00000006033 // upstream // 243551 // --- // DAB2 // 427449 // disabled homolog 2
Z	AX-77190456	12481754	G	A	9.957e-10	ENSGALT00000006033 // upstream // 251477 // --- // DAB2 // 427449 // disabled homolog 2
Z	AX-80839877	12484405	G	C	9.957e-10	ENSGALT00000006033 // upstream // 254128 // --- // DAB2 // 427449 // disabled homolog 2
Z	AX-77190463	12489415	A	G	9.957e-10	ENSGALT00000006033 // upstream // 259138 // --- // DAB2 // 427449 // disabled homolog 2
Z	AX-77190477	12499950	T	C	9.957e-10	ENSGALT00000006033 // upstream // 269673 // --- // DAB2 // 427449 // disabled homolog 2
Z	AX-77190481	12505887	C	T	9.957e-10	ENSGALT00000006033 // upstream // 275610 // --- // DAB2 // 427449 // disabled homolog 2
Z	AX-77190483	12507164	A	G	9.957e-10	ENSGALT00000006033 // upstream // 276887 // --- // DAB2 // 427449 // disabled homolog 2
Z	AX-77190495	12515069	T	G	9.957e-10	ENSGALT00000006033 // upstream // 284792 // --- // DAB2 // 427449 // disabled homolog 2
Z	AX-77190501	12520056	G	A	9.957e-10	ENSGALT00000006033 // upstream // 289779 // --- // DAB2 // 427449 // disabled homolog 2
Z	AX-77190504	12522063	T	C	9.957e-10	ENSGALT00000006033 // upstream // 291786 // --- // DAB2 // 427449 // disabled homolog 2
Z	AX-77190507	12528408	A	G	9.957e-10	ENSGALT00000006033 // upstream // 298131 // --- // DAB2 // 427449 // disabled homolog 2
Z	AX-77190522	12539931	A	G	9.957e-10	ENSGALT00000006033 // upstream // 309654 // --- // DAB2 // 427449 // disabled homolog 2
Z	AX-77190537	12554673	C	T	9.957e-10	ENSGALT00000006033 // upstream // 324396 // --- // DAB2 // 427449 // disabled homolog 2
Z	AX-77190553	12575452	T	C	9.957e-10	ENSGALT00000006033 // upstream // 345175 // --- // DAB2 // 427449 // disabled homolog 2
Z	AX-77190608	12618604	A	G	9.957e-10	ENSGALT00000006033 // upstream // 388327 // --- // DAB2 // 427449 // disabled homolog 2
Z	AX-77190610	12620368	G	T	9.957e-10	ENSGALT00000006033 // upstream // 390091 // --- // DAB2 // 427449 // disabled homolog 2
Z	AX-77190630	12660505	T	G	9.957e-10	ENSGALT00000006033 // upstream // 430228 // --- // DAB2 // 427449 // disabled homolog 2
Z	AX-77190645	12672299	A	C	9.957e-10	ENSGALT00000006033 // upstream // 442022 // --- // DAB2 // 427449 // disabled homolog 2
Z	AX-77283832	12676146	T	C	9.957e-10	ENSGALT00000006033 // upstream // 445869 // --- // DAB2 // 427449 // disabled homolog 2
Z	AX-77190647	12676462	C	A	9.957e-10	ENSGALT00000006033 // upstream // 446185 // --- // DAB2 // 427449 // disabled homolog 2
Z	AX-77190681	12701930	A	C	9.957e-10	ENSGALT00000023931 // intron // 0 // Gga.40117 // PTGER4 // 427183 // prostaglandin E receptor 4 (subtype EP4) /// NM_001081503 // intron // 0 // Gga.40117 // PTGER4 // 427183 // prostaglandin E receptor 4 (subtype EP4)
Z	AX-77190713	12731394	C	T	1.337e-09	ENSGALT00000023934 // intron // 0 // Gga.13223 // TTC33 // 427184 // tetratricopeptide repeat domain 33 /// NM_001039603 // downstream // 20643 // Gga.18052 // PRKAA1 // 427185 // protein kinase
Z	AX-77190943	12885473	G	A	1.337e-09	ENSGALT00000023962 // intron // 0 // --- // LOC100857889 // 100857889 // PI-PLC X domain-containing protein 3-like /// NM_001006578 // downstream // 149697 // Gga.17826 // OXCT1 // 427190 // 3-oxoacid CoA transferase 1 /// NM_001144849 // upstream // 36459 // Gga.47928 // C6 // 431585 // complement component 6
Z	AX-77190944	12885969	T	C	1.337e-09	ENSGALT00000023962 // intron // 0 // --- // LOC100857889 // 100857889 // PI-PLC X domain-containing protein 3-like /// NM_001006578 // downstream // 149201 // Gga.17826 // OXCT1 // 427190 // 3-oxoacid CoA transferase 1 /// NM_001144849 // upstream // 36955 // Gga.47928 // C6 // 431585 // complement component 6
Z	AX-77190991	12927479	A	G	1.337e-09	ENSGALT00000023962 // intron // 0 // --- // LOC100857889 // 100857889 // PI-PLC X domain-containing protein 3-like /// NM_001006578 // downstream // 107691 // Gga.17826 // OXCT1 // 427190 // 3-oxoacid CoA transferase 1 /// NM_001144849 // upstream // 78465 // Gga.47928 // C6 // 431585 // complement component 6
Z	AX-80941893	12939805	T	A	1.337e-09	ENSGALT00000023962 // intron // 0 // --- // LOC100857889 // 100857889 // PI-PLC X domain-containing protein 3-like /// NM_001006578 // downstream // 95365 // Gga.17826 // OXCT1 // 427190 // 3-oxoacid CoA transferase 1 /// NM_001144849 // upstream // 90791 // Gga.47928 // C6 // 431585 // complement component 6
Z	AX-77191013	12943946	A	G	1.337e-09	ENSGALT00000023962 // intron // 0 // --- // LOC100857889 // 100857889 // PI-PLC X domain-containing protein 3-like /// NM_001006578 // downstream // 91224 // Gga.17826 // OXCT1 // 427190 // 3-oxoacid CoA transferase 1 /// NM_001144849 // upstream // 94932 // Gga.47928 // C6 // 431585 // complement component 6
Z	AX-80771855	12954102	T	A	1.337e-09	ENSGALT00000023962 // intron // 0 // --- // LOC100857889 // 100857889 // PI-PLC X domain-containing protein 3-like /// NM_001006578 // downstream // 81068 // Gga.17826 // OXCT1 // 427190 // 3-oxoacid CoA transferase 1 /// NM_001144849 // upstream // 105088 // Gga.47928 // C6 // 431585 // complement component 6
Z	AX-77191033	12958181	T	C	1.337e-09	ENSGALT00000023962 // intron // 0 // --- // LOC100857889 // 100857889 // PI-PLC X domain-containing protein 3-like /// NM_001006578 // downstream // 76989 // Gga.17826 // OXCT1 // 427190 // 3-oxoacid CoA transferase 1 /// NM_001144849 // upstream // 109167 // Gga.47928 // C6 // 431585 // complement component 6
Z	AX-77191043	12967782	C	T	1.337e-09	ENSGALT00000023962 // intron // 0 // --- // LOC100857889 // 100857889 // PI-PLC X domain-containing protein 3-like /// NM_001006578 // downstream // 67388 // Gga.17826 // OXCT1 // 427190 // 3-oxoacid CoA transferase 1 /// NM_001144849 // upstream // 118768 // Gga.47928 // C6 // 431585 // complement component 6
Z	AX-80946799	12984791	A	T	1.337e-09	ENSGALT00000023962 // upstream // 14210 // --- // LOC100857889 // 100857889 // PI-PLC X domain-containing protein 3-like /// ENSGALT00000023963 // downstream // 54434 // Gga.17826 // OXCT1 // 427190 // 3-oxoacid CoA transferase 1 /// NM_001006578 // downstream // 50379 // Gga.17826 // OXCT1 // 427190 // 3-oxoacid CoA transferase 1 /// NM_001144849 // upstream // 135777 // Gga.47928 // C6 // 43158…
Z	AX-80846737	12985522	G	C	1.337e-09	ENSGALT00000023962 // upstream // 14941 // --- // LOC100857889 // 100857889 // PI-PLC X domain-containing protein 3-like /// ENSGALT00000023963 // downstream // 53703 // Gga.17826 // OXCT1 // 427190 // 3-oxoacid CoA transferase 1 /// NM_001006578 // downstream // 49648 // Gga.17826 // OXCT1 // 427190 // 3-oxoacid CoA transferase 1 /// NM_001144849 // upstream // 136508 // Gga.47928 // C6 // 43158…
Z	AX-77190526	12543253	C	T	2.159e-09	ENSGALT00000006033 // upstream // 312976 // --- // DAB2 // 427449 // disabled homolog 2
Z	AX-77190958	12899630	T	C	2.159e-09	ENSGALT00000023962 // intron // 0 // --- // LOC100857889 // 100857889 // PI-PLC X domain-containing protein 3-like /// NM_001006578 // downstream // 135540 // Gga.17826 // OXCT1 // 427190 // 3-oxoacid CoA transferase 1 /// NM_001144849 // upstream // 50616 // Gga.47928 // C6 // 431585 // complement component 6
Z	AX-77190986	12925149	T	C	2.999e-09	ENSGALT00000023962 // intron // 0 // --- // LOC100857889 // 100857889 // PI-PLC X domain-containing protein 3-like /// NM_001006578 // downstream // 110021 // Gga.17826 // OXCT1 // 427190 // 3-oxoacid CoA transferase 1 /// NM_001144849 // upstream // 76135 // Gga.47928 // C6 // 431585 // complement component 6
Z	AX-77191061	12983374	A	C	2.999e-09	ENSGALT00000023962 // upstream // 12793 // --- // LOC100857889 // 100857889 // PI-PLC X domain-containing protein 3-like /// ENSGALT00000023963 // downstream // 55851 // Gga.17826 // OXCT1 // 427190 // 3-oxoacid CoA transferase 1 /// NM_001006578 // downstream // 51796 // Gga.17826 // OXCT1 // 427190 // 3-oxoacid CoA transferase 1 /// NM_001144849 // upstream // 134360 // Gga.47928 // C6 // 43158…
Z	AX-77191001	12935304	T	C	3.227e-09	ENSGALT00000023962 // intron // 0 // --- // LOC100857889 // 100857889 // PI-PLC X domain-containing protein 3-like /// NM_001006578 // downstream // 99866 // Gga.17826 // OXCT1 // 427190 // 3-oxoacid CoA transferase 1 /// NM_001144849 // upstream // 86290 // Gga.47928 // C6 // 431585 // complement component 6
Z	AX-77190722	12736433	C	T	1.182e-08	ENSGALT00000023934 // intron // 0 // Gga.13223 // TTC33 // 427184 // tetratricopeptide repeat domain 33 /// NM_001039603 // downstream // 15604 // Gga.18052 // PRKAA1 // 427185 // protein kinase
Z	AX-77190723	12737260	A	G	1.182e-08	ENSGALT00000023934 // intron // 0 // Gga.13223 // TTC33 // 427184 // tetratricopeptide repeat domain 33 /// NM_001039603 // downstream // 14777 // Gga.18052 // PRKAA1 // 427185 // protein kinase
Z	AX-77190733	12741187	A	G	1.182e-08	ENSGALT00000023934 // intron // 0 // Gga.13223 // TTC33 // 427184 // tetratricopeptide repeat domain 33 /// NM_001039603 // downstream // 10850 // Gga.18052 // PRKAA1 // 427185 // protein kinase
Z	AX-77190735	12742559	A	C	1.182e-08	ENSGALT00000023934 // intron // 0 // Gga.13223 // TTC33 // 427184 // tetratricopeptide repeat domain 33 /// NM_001039603 // downstream // 9478 // Gga.18052 // PRKAA1 // 427185 // protein kinase
Z	AX-77190961	12902338	C	T	1.182e-08	ENSGALT00000023962 // intron // 0 // --- // LOC100857889 // 100857889 // PI-PLC X domain-containing protein 3-like /// NM_001006578 // downstream // 132832 // Gga.17826 // OXCT1 // 427190 // 3-oxoacid CoA transferase 1 /// NM_001144849 // upstream // 53324 // Gga.47928 // C6 // 431585 // complement component 6
Z	AX-77190962	12903280	C	A	1.182e-08	ENSGALT00000023962 // intron // 0 // --- // LOC100857889 // 100857889 // PI-PLC X domain-containing protein 3-like /// NM_001006578 // downstream // 131890 // Gga.17826 // OXCT1 // 427190 // 3-oxoacid CoA transferase 1 /// NM_001144849 // upstream // 54266 // Gga.47928 // C6 // 431585 // complement component 6
Z	AX-77190968	12908004	T	C	1.182e-08	ENSGALT00000023962 // intron // 0 // --- // LOC100857889 // 100857889 // PI-PLC X domain-containing protein 3-like /// NM_001006578 // downstream // 127166 // Gga.17826 // OXCT1 // 427190 // 3-oxoacid CoA transferase 1 /// NM_001144849 // upstream // 58990 // Gga.47928 // C6 // 431585 // complement component 6
Z	AX-77190978	12916879	G	A	1.182e-08	ENSGALT00000023962 // intron // 0 // --- // LOC100857889 // 100857889 // PI-PLC X domain-containing protein 3-like /// NM_001006578 // downstream // 118291 // Gga.17826 // OXCT1 // 427190 // 3-oxoacid CoA transferase 1 /// NM_001144849 // upstream // 67865 // Gga.47928 // C6 // 431585 // complement component 6
Z	AX-80887358	13006701	G	C	1.402e-08	ENSGALT00000023962 // upstream // 36120 // --- // LOC100857889 // 100857889 // PI-PLC X domain-containing protein 3-like /// ENSGALT00000023963 // downstream // 32524 // Gga.17826 // OXCT1 // 427190 // 3-oxoacid CoA transferase 1 /// NM_001006578 // downstream // 28469 // Gga.17826 // OXCT1 // 427190 // 3-oxoacid CoA transferase 1 /// NM_001144849 // upstream // 157687 // Gga.47928 // C6 // 43158…
