# Supplementary material for: Genome-Wide Association Study and Transcriptome Differential Expression Analysis of the Feather Rate in Shouguang Chickens
Source: Front Genet. 2020 Dec 22;11:613078. doi: 10.3389/fgene.2020.613078 (PMC7783405; doi:10.3389/fgene.2020.613078)
Supplement: Supplementary file 3 [file Table_3.XLS]

## Sheet: Supplementary table S3
L1	L2	D'	LOD	r^2	CIlow	CIhi	Dist	T-int
AX-77275712	AX-77284696	1	8.52	0.255	0.79	1	720	42.32
AX-77275712	AX-77275726	1	8.52	0.255	0.79	1	9748	-
AX-77275712	AX-77275728	1	8.24	0.25	0.78	1	10300	-
AX-77275712	AX-80763096	1	8.52	0.255	0.79	1	14951	-
AX-77275712	AX-77275736	1	8.52	0.255	0.79	1	18130	-
AX-77275712	AX-77275737	1	8.52	0.255	0.79	1	18485	-
AX-77275712	AX-77275738	1	8.52	0.255	0.79	1	20163	-
AX-77275712	AX-77275743	1	8.52	0.255	0.79	1	23143	-
AX-77275712	AX-77275748	1	8.52	0.255	0.79	1	29736	-
AX-77275712	AX-77275749	1	8.52	0.255	0.79	1	31418	-
AX-77275712	AX-77275754	1	8.52	0.255	0.79	1	37565	-
AX-77275712	AX-77275757	1	8.52	0.255	0.79	1	39282	-
AX-77275712	AX-77275764	1	8.52	0.255	0.79	1	45075	-
AX-77275712	AX-77275769	1	8.52	0.255	0.79	1	48199	-
AX-77275712	AX-77275770	1	8.52	0.255	0.79	1	48367	-
AX-77275712	AX-77275773	1	28.27	1	0.93	1	52328	-
AX-77275712	AX-77275774	1	28.27	1	0.93	1	52677	-
AX-77275712	AX-80882803	1	28.27	1	0.93	1	56676	-
AX-77275712	AX-77275782	1	28.27	1	0.93	1	61005	-
AX-77275712	AX-77275790	1	6.12	0.173	0.73	1	64978	-
AX-77275712	AX-77275792	1	5.85	0.168	0.72	1	66554	-
AX-77275712	AX-77275797	1	6.12	0.173	0.73	1	71638	-
AX-77275712	AX-77275803	1	6.12	0.173	0.73	1	77093	-
AX-77275712	AX-77275807	1	8.52	0.255	0.79	1	78967	-
AX-77275712	AX-77187943	1	8.52	0.255	0.79	1	89873	-
AX-77275712	AX-77187947	1	8.52	0.255	0.79	1	92652	-
AX-77275712	AX-77187952	1	8.52	0.255	0.79	1	95122	-
AX-77275712	AX-80837352	1	6.12	0.173	0.73	1	99401	-
AX-77275712	AX-77187961	1	8.52	0.255	0.79	1	102986	-
AX-77275712	AX-77187963	1	28.27	1	0.93	1	105052	-
AX-77275712	AX-80854359	1	28.27	1	0.93	1	124014	-
AX-77275712	AX-77187988	1	28.27	1	0.93	1	128164	-
AX-77275712	AX-77187990	1	27.1	1	0.93	1	130620	-
AX-77275712	AX-77188001	1	5.7	0.159	0.72	1	138241	-
AX-77275712	AX-77188013	1	28.27	1	0.93	1	146668	-
AX-77275712	AX-77188030	1	5.7	0.159	0.72	1	159345	-
AX-77275712	AX-77188035	1	5.7	0.159	0.72	1	161680	-
AX-77275712	AX-77188047	1	28.27	1	0.93	1	169079	-
AX-77275712	AX-77188048	1	9.05	0.274	0.8	1	172527	-
AX-77275712	AX-77188058	1	5.7	0.159	0.72	1	186086	-
AX-77275712	AX-77188077	1	28.27	1	0.93	1	201758	-
AX-77275712	AX-80876881	1	5.7	0.159	0.72	1	210245	-
AX-77275712	AX-77188095	1	5.7	0.159	0.72	1	213099	-
AX-77275712	AX-77188103	1	28.27	1	0.93	1	220941	-
AX-77275712	AX-77188116	1	5.7	0.159	0.72	1	234741	-
AX-77275712	AX-80853704	1	5.7	0.159	0.72	1	236801	-
AX-77275712	AX-77188133	1	28.27	1	0.93	1	248614	-
AX-77275712	AX-77188151	1	5.7	0.159	0.72	1	270559	-
AX-77275712	AX-77188157	1	5.7	0.159	0.72	1	274941	-
AX-77275712	AX-77188167	1	5.7	0.159	0.72	1	284554	-
AX-77275712	AX-77188170	1	5.7	0.159	0.72	1	287543	-
AX-77275712	AX-77188177	1	5.85	0.168	0.72	1	292850	-
AX-77275712	AX-80797416	1	5.7	0.159	0.72	1	299899	-
AX-77275712	AX-77188189	1	5.7	0.159	0.72	1	301839	-
AX-77275712	AX-77188192	1	5.7	0.159	0.72	1	306823	-
AX-77275712	AX-77188196	1	9.05	0.274	0.8	1	310502	-
AX-77275712	AX-77188204	1	9.05	0.274	0.8	1	316383	-
AX-77275712	AX-77284704	1	9.05	0.274	0.8	1	320289	-
AX-77275712	AX-77188215	1	8.52	0.255	0.79	1	328449	-
AX-77275712	AX-80964513	1	9.05	0.274	0.8	1	339975	-
AX-77275712	AX-77188230	1	9.05	0.274	0.8	1	343514	-
AX-77275712	AX-80781816	1	8.52	0.255	0.79	1	347266	-
AX-77275712	AX-77188238	1	8.52	0.255	0.79	1	351515	-
AX-77275712	AX-77188244	1	9.05	0.274	0.8	1	358057	-
AX-77275712	AX-77188253	1	8.52	0.255	0.79	1	365715	-
AX-77275712	AX-77188257	1	9.05	0.274	0.8	1	370320	-
AX-77275712	AX-77188259	1	9.05	0.274	0.8	1	372998	-
AX-77275712	AX-77188267	1	9.05	0.274	0.8	1	376440	-
AX-77275712	AX-77188273	1	8.52	0.255	0.79	1	380678	-
AX-77275712	AX-77188275	1	8.52	0.255	0.79	1	383245	-
AX-77275712	AX-77188280	1	8.52	0.255	0.79	1	388178	-
AX-77275712	AX-77188283	1	8.52	0.255	0.79	1	392580	-
AX-77275712	AX-77188285	1	8.52	0.255	0.79	1	394095	-
AX-77275712	AX-77188300	1	7.73	0.232	0.77	1	404401	-
AX-77275712	AX-77188314	1	8.24	0.25	0.78	1	415777	-
AX-77275712	AX-77188317	1	8	0.237	0.78	1	423065	-
AX-77275712	AX-77188321	0.847	5.84	0.208	0.59	0.95	427431	-
AX-77275712	AX-77188324	1	8.52	0.255	0.79	1	429321	-
AX-77275712	AX-77188326	1	8.52	0.255	0.79	1	430791	-
AX-77275712	AX-77188327	1	8.52	0.255	0.79	1	431920	-
AX-77275712	AX-77284708	1	8.52	0.255	0.79	1	437863	-
AX-77275712	AX-77188333	1	8.52	0.255	0.79	1	446609	-
AX-77275712	AX-77188341	1	8.52	0.255	0.79	1	459750	-
AX-77275712	AX-80873115	1	7.51	0.22	0.77	1	471883	-
AX-77275712	AX-77188366	1	7.51	0.22	0.77	1	479212	-
AX-77275712	AX-77188375	1	8	0.237	0.78	1	484374	-
AX-77275712	AX-77188386	1	7.51	0.22	0.77	1	493884	-
AX-77284696	AX-77275726	1	32.94	1	0.94	1	9028	206.23
AX-77284696	AX-77275728	1	32.15	1	0.94	1	9580	-
AX-77284696	AX-80763096	1	32.94	1	0.94	1	14231	-
AX-77284696	AX-77275736	1	32.94	1	0.94	1	17410	-
AX-77284696	AX-77275737	1	32.94	1	0.94	1	17765	-
AX-77284696	AX-77275738	1	32.94	1	0.94	1	19443	-
AX-77284696	AX-77275743	1	32.94	1	0.94	1	22423	-
AX-77284696	AX-77275748	1	32.94	1	0.94	1	29016	-
AX-77284696	AX-77275749	1	32.94	1	0.94	1	30698	-
AX-77284696	AX-77275754	1	32.94	1	0.94	1	36845	-
AX-77284696	AX-77275757	1	32.94	1	0.94	1	38562	-
AX-77284696	AX-77275764	1	32.94	1	0.94	1	44355	-
AX-77284696	AX-77275769	1	32.94	1	0.94	1	47479	-
AX-77284696	AX-77275770	1	32.94	1	0.94	1	47647	-
AX-77284696	AX-77275773	1	8.52	0.255	0.79	1	51608	-
AX-77284696	AX-77275774	1	8.52	0.255	0.79	1	51957	-
AX-77284696	AX-80882803	1	8.52	0.255	0.79	1	55956	-
AX-77284696	AX-77275782	1	8.52	0.255	0.79	1	60285	-
AX-77284696	AX-77275790	1	10.79	0.33	0.82	1	64258	-
AX-77284696	AX-77275792	1	10.33	0.322	0.82	1	65834	-
AX-77284696	AX-77275797	1	10.79	0.33	0.82	1	70918	-
AX-77284696	AX-77275803	1	10.79	0.33	0.82	1	76373	-
AX-77284696	AX-77275807	1	32.94	1	0.94	1	78247	-
AX-77284696	AX-77187943	1	32.94	1	0.94	1	89153	-
AX-77284696	AX-77187947	1	32.94	1	0.94	1	91932	-
AX-77284696	AX-77187952	1	32.94	1	0.94	1	94402	-
AX-77284696	AX-80837352	1	10.79	0.33	0.82	1	98681	-
AX-77284696	AX-77187961	1	32.94	1	0.94	1	102266	-
AX-77284696	AX-77187963	1	8.52	0.255	0.79	1	104332	-
AX-77284696	AX-80854359	1	8.52	0.255	0.79	1	123294	-
AX-77284696	AX-77187988	1	8.52	0.255	0.79	1	127444	-
AX-77284696	AX-77187990	1	8.05	0.245	0.78	1	129900	-
AX-77284696	AX-77188001	1	10	0.304	0.81	1	137521	-
AX-77284696	AX-77188013	1	8.52	0.255	0.79	1	145948	-
AX-77284696	AX-77188030	1	10	0.304	0.81	1	158625	-
AX-77284696	AX-77188035	1	10	0.304	0.81	1	160960	-
AX-77284696	AX-77188047	1	8.52	0.255	0.79	1	168359	-
AX-77284696	AX-77188048	1	29.32	0.929	0.92	1	171807	-
AX-77284696	AX-77188058	1	10	0.304	0.81	1	185366	-
AX-77284696	AX-77188077	1	8.52	0.255	0.79	1	201038	-
AX-77284696	AX-80876881	1	10	0.304	0.81	1	209525	-
AX-77284696	AX-77188095	1	10	0.304	0.81	1	212379	-
AX-77284696	AX-77188103	1	8.52	0.255	0.79	1	220221	-
AX-77284696	AX-77188116	1	10	0.304	0.81	1	234021	-
AX-77284696	AX-80853704	1	10	0.304	0.81	1	236081	-
AX-77284696	AX-77188133	1	8.52	0.255	0.79	1	247894	-
AX-77284696	AX-77188151	1	10	0.304	0.81	1	269839	-
AX-77284696	AX-77188157	1	10	0.304	0.81	1	274221	-
AX-77284696	AX-77188167	1	10	0.304	0.81	1	283834	-
AX-77284696	AX-77188170	1	10	0.304	0.81	1	286823	-
AX-77284696	AX-77188177	1	9.69	0.298	0.81	1	292130	-
AX-77284696	AX-80797416	1	10	0.304	0.81	1	299179	-
AX-77284696	AX-77188189	1	10	0.304	0.81	1	301119	-
AX-77284696	AX-77188192	1	10	0.304	0.81	1	306103	-
AX-77284696	AX-77188196	1	29.32	0.929	0.92	1	309782	-
AX-77284696	AX-77188204	1	29.32	0.929	0.92	1	315663	-
AX-77284696	AX-77284704	1	29.32	0.929	0.92	1	319569	-
AX-77284696	AX-77188215	0.926	25.47	0.858	0.83	0.97	327729	-
AX-77284696	AX-80964513	0.924	23.09	0.793	0.81	0.98	339255	-
AX-77284696	AX-77188230	0.924	23.09	0.793	0.81	0.98	342794	-
AX-77284696	AX-80781816	0.926	25.47	0.858	0.83	0.97	346546	-
AX-77284696	AX-77188238	0.926	25.47	0.858	0.83	0.97	350795	-
AX-77284696	AX-77188244	0.924	23.09	0.793	0.81	0.98	357337	-
AX-77284696	AX-77188253	0.926	25.47	0.858	0.83	0.97	364995	-
AX-77284696	AX-77188257	0.924	23.09	0.793	0.81	0.98	369600	-
AX-77284696	AX-77188259	0.924	23.09	0.793	0.81	0.98	372278	-
AX-77284696	AX-77188267	0.924	23.09	0.793	0.81	0.98	375720	-
AX-77284696	AX-77188273	0.926	25.47	0.858	0.83	0.97	379958	-
AX-77284696	AX-77188275	0.926	25.47	0.858	0.83	0.97	382525	-
AX-77284696	AX-77188280	0.926	25.47	0.858	0.83	0.97	387458	-
AX-77284696	AX-77188283	0.926	25.47	0.858	0.83	0.97	391860	-
AX-77284696	AX-77188285	0.926	25.47	0.858	0.83	0.97	393375	-
AX-77284696	AX-77188300	1	25.86	0.859	0.9	1	403681	-
AX-77284696	AX-77188314	0.848	19.78	0.72	0.73	0.92	415057	-
AX-77284696	AX-77188317	0.923	22.8	0.791	0.81	0.98	422345	-
AX-77284696	AX-77188321	0.846	18.18	0.664	0.72	0.93	426711	-
AX-77284696	AX-77188324	0.852	20.48	0.727	0.73	0.92	428601	-
AX-77284696	AX-77188326	0.852	20.48	0.727	0.73	0.92	430071	-
AX-77284696	AX-77188327	0.852	20.48	0.727	0.73	0.92	431200	-
AX-77284696	AX-77284708	0.852	20.48	0.727	0.73	0.92	437143	-
AX-77284696	AX-77188333	0.852	20.48	0.727	0.73	0.92	445889	-
AX-77284696	AX-77188341	0.852	20.48	0.727	0.73	0.92	459030	-
AX-77284696	AX-80873115	0.838	16.4	0.605	0.7	0.92	471163	-
AX-77284696	AX-77188366	0.919	20.55	0.727	0.79	0.98	478492	-
AX-77284696	AX-77188375	0.846	18.3	0.664	0.72	0.93	483654	-
AX-77284696	AX-77188386	0.838	16.4	0.605	0.7	0.92	493164	-
AX-77275726	AX-77275728	1	32.15	1	0.94	1	552	370.14
AX-77275726	AX-80763096	1	32.94	1	0.94	1	5203	-
AX-77275726	AX-77275736	1	32.94	1	0.94	1	8382	-
AX-77275726	AX-77275737	1	32.94	1	0.94	1	8737	-
AX-77275726	AX-77275738	1	32.94	1	0.94	1	10415	-
AX-77275726	AX-77275743	1	32.94	1	0.94	1	13395	-
AX-77275726	AX-77275748	1	32.94	1	0.94	1	19988	-
AX-77275726	AX-77275749	1	32.94	1	0.94	1	21670	-
AX-77275726	AX-77275754	1	32.94	1	0.94	1	27817	-
AX-77275726	AX-77275757	1	32.94	1	0.94	1	29534	-
AX-77275726	AX-77275764	1	32.94	1	0.94	1	35327	-
AX-77275726	AX-77275769	1	32.94	1	0.94	1	38451	-
AX-77275726	AX-77275770	1	32.94	1	0.94	1	38619	-
AX-77275726	AX-77275773	1	8.52	0.255	0.79	1	42580	-
AX-77275726	AX-77275774	1	8.52	0.255	0.79	1	42929	-
AX-77275726	AX-80882803	1	8.52	0.255	0.79	1	46928	-
AX-77275726	AX-77275782	1	8.52	0.255	0.79	1	51257	-
AX-77275726	AX-77275790	1	10.79	0.33	0.82	1	55230	-
AX-77275726	AX-77275792	1	10.33	0.322	0.82	1	56806	-
AX-77275726	AX-77275797	1	10.79	0.33	0.82	1	61890	-
AX-77275726	AX-77275803	1	10.79	0.33	0.82	1	67345	-
AX-77275726	AX-77275807	1	32.94	1	0.94	1	69219	-
AX-77275726	AX-77187943	1	32.94	1	0.94	1	80125	-
AX-77275726	AX-77187947	1	32.94	1	0.94	1	82904	-
AX-77275726	AX-77187952	1	32.94	1	0.94	1	85374	-
AX-77275726	AX-80837352	1	10.79	0.33	0.82	1	89653	-
AX-77275726	AX-77187961	1	32.94	1	0.94	1	93238	-
AX-77275726	AX-77187963	1	8.52	0.255	0.79	1	95304	-
AX-77275726	AX-80854359	1	8.52	0.255	0.79	1	114266	-
AX-77275726	AX-77187988	1	8.52	0.255	0.79	1	118416	-
AX-77275726	AX-77187990	1	8.05	0.245	0.78	1	120872	-
AX-77275726	AX-77188001	1	10	0.304	0.81	1	128493	-
AX-77275726	AX-77188013	1	8.52	0.255	0.79	1	136920	-
AX-77275726	AX-77188030	1	10	0.304	0.81	1	149597	-
AX-77275726	AX-77188035	1	10	0.304	0.81	1	151932	-
AX-77275726	AX-77188047	1	8.52	0.255	0.79	1	159331	-
AX-77275726	AX-77188048	1	29.32	0.929	0.92	1	162779	-
AX-77275726	AX-77188058	1	10	0.304	0.81	1	176338	-
AX-77275726	AX-77188077	1	8.52	0.255	0.79	1	192010	-
AX-77275726	AX-80876881	1	10	0.304	0.81	1	200497	-
AX-77275726	AX-77188095	1	10	0.304	0.81	1	203351	-
AX-77275726	AX-77188103	1	8.52	0.255	0.79	1	211193	-
AX-77275726	AX-77188116	1	10	0.304	0.81	1	224993	-
AX-77275726	AX-80853704	1	10	0.304	0.81	1	227053	-
AX-77275726	AX-77188133	1	8.52	0.255	0.79	1	238866	-
AX-77275726	AX-77188151	1	10	0.304	0.81	1	260811	-
AX-77275726	AX-77188157	1	10	0.304	0.81	1	265193	-
AX-77275726	AX-77188167	1	10	0.304	0.81	1	274806	-
AX-77275726	AX-77188170	1	10	0.304	0.81	1	277795	-
AX-77275726	AX-77188177	1	9.69	0.298	0.81	1	283102	-
AX-77275726	AX-80797416	1	10	0.304	0.81	1	290151	-
AX-77275726	AX-77188189	1	10	0.304	0.81	1	292091	-
AX-77275726	AX-77188192	1	10	0.304	0.81	1	297075	-
AX-77275726	AX-77188196	1	29.32	0.929	0.92	1	300754	-
AX-77275726	AX-77188204	1	29.32	0.929	0.92	1	306635	-
AX-77275726	AX-77284704	1	29.32	0.929	0.92	1	310541	-
AX-77275726	AX-77188215	0.926	25.47	0.858	0.83	0.97	318701	-
AX-77275726	AX-80964513	0.924	23.09	0.793	0.81	0.98	330227	-
AX-77275726	AX-77188230	0.924	23.09	0.793	0.81	0.98	333766	-
AX-77275726	AX-80781816	0.926	25.47	0.858	0.83	0.97	337518	-
AX-77275726	AX-77188238	0.926	25.47	0.858	0.83	0.97	341767	-
AX-77275726	AX-77188244	0.924	23.09	0.793	0.81	0.98	348309	-
AX-77275726	AX-77188253	0.926	25.47	0.858	0.83	0.97	355967	-
AX-77275726	AX-77188257	0.924	23.09	0.793	0.81	0.98	360572	-
AX-77275726	AX-77188259	0.924	23.09	0.793	0.81	0.98	363250	-
AX-77275726	AX-77188267	0.924	23.09	0.793	0.81	0.98	366692	-
AX-77275726	AX-77188273	0.926	25.47	0.858	0.83	0.97	370930	-
AX-77275726	AX-77188275	0.926	25.47	0.858	0.83	0.97	373497	-
AX-77275726	AX-77188280	0.926	25.47	0.858	0.83	0.97	378430	-
AX-77275726	AX-77188283	0.926	25.47	0.858	0.83	0.97	382832	-
AX-77275726	AX-77188285	0.926	25.47	0.858	0.83	0.97	384347	-
AX-77275726	AX-77188300	1	25.86	0.859	0.9	1	394653	-
AX-77275726	AX-77188314	0.848	19.78	0.72	0.73	0.92	406029	-
AX-77275726	AX-77188317	0.923	22.8	0.791	0.81	0.98	413317	-
AX-77275726	AX-77188321	0.846	18.18	0.664	0.72	0.93	417683	-
AX-77275726	AX-77188324	0.852	20.48	0.727	0.73	0.92	419573	-
AX-77275726	AX-77188326	0.852	20.48	0.727	0.73	0.92	421043	-
AX-77275726	AX-77188327	0.852	20.48	0.727	0.73	0.92	422172	-
AX-77275726	AX-77284708	0.852	20.48	0.727	0.73	0.92	428115	-
AX-77275726	AX-77188333	0.852	20.48	0.727	0.73	0.92	436861	-
AX-77275726	AX-77188341	0.852	20.48	0.727	0.73	0.92	450002	-
AX-77275726	AX-80873115	0.838	16.4	0.605	0.7	0.92	462135	-
AX-77275726	AX-77188366	0.919	20.55	0.727	0.79	0.98	469464	-
AX-77275726	AX-77188375	0.846	18.3	0.664	0.72	0.93	474626	-
AX-77275726	AX-77188386	0.838	16.4	0.605	0.7	0.92	484136	-
AX-77275726	AX-77188395	0.915	18.58	0.668	0.78	0.98	496886	-
AX-77275728	AX-80763096	1	32.15	1	0.94	1	4651	532.75
AX-77275728	AX-77275736	1	32.15	1	0.94	1	7830	-
AX-77275728	AX-77275737	1	32.15	1	0.94	1	8185	-
AX-77275728	AX-77275738	1	32.15	1	0.94	1	9863	-
AX-77275728	AX-77275743	1	32.15	1	0.94	1	12843	-
AX-77275728	AX-77275748	1	32.15	1	0.94	1	19436	-
AX-77275728	AX-77275749	1	32.15	1	0.94	1	21118	-
AX-77275728	AX-77275754	1	32.15	1	0.94	1	27265	-
AX-77275728	AX-77275757	1	32.15	1	0.94	1	28982	-
AX-77275728	AX-77275764	1	32.15	1	0.94	1	34775	-
AX-77275728	AX-77275769	1	32.15	1	0.94	1	37899	-
AX-77275728	AX-77275770	1	32.15	1	0.94	1	38067	-
AX-77275728	AX-77275773	1	8.24	0.25	0.78	1	42028	-
AX-77275728	AX-77275774	1	8.24	0.25	0.78	1	42377	-
AX-77275728	AX-80882803	1	8.24	0.25	0.78	1	46376	-
AX-77275728	AX-77275782	1	8.24	0.25	0.78	1	50705	-
AX-77275728	AX-77275790	1	10.45	0.324	0.82	1	54678	-
AX-77275728	AX-77275792	1	10	0.316	0.81	1	56254	-
AX-77275728	AX-77275797	1	10.45	0.324	0.82	1	61338	-
AX-77275728	AX-77275803	1	10.45	0.324	0.82	1	66793	-
AX-77275728	AX-77275807	1	32.15	1	0.94	1	68667	-
AX-77275728	AX-77187943	1	32.15	1	0.94	1	79573	-
AX-77275728	AX-77187947	1	32.15	1	0.94	1	82352	-
AX-77275728	AX-77187952	1	32.15	1	0.94	1	84822	-
AX-77275728	AX-80837352	1	10.45	0.324	0.82	1	89101	-
AX-77275728	AX-77187961	1	32.15	1	0.94	1	92686	-
AX-77275728	AX-77187963	1	8.24	0.25	0.78	1	94752	-
AX-77275728	AX-80854359	1	8.24	0.25	0.78	1	113714	-
AX-77275728	AX-77187988	1	8.24	0.25	0.78	1	117864	-
AX-77275728	AX-77187990	1	7.79	0.241	0.77	1	120320	-
AX-77275728	AX-77188001	1	9.69	0.298	0.81	1	127941	-
AX-77275728	AX-77188013	1	8.24	0.25	0.78	1	136368	-
AX-77275728	AX-77188030	1	9.69	0.298	0.81	1	149045	-
AX-77275728	AX-77188035	1	9.69	0.298	0.81	1	151380	-
AX-77275728	AX-77188047	1	8.24	0.25	0.78	1	158779	-
AX-77275728	AX-77188048	1	28.58	0.928	0.92	1	162227	-
AX-77275728	AX-77188058	1	9.69	0.298	0.81	1	175786	-
AX-77275728	AX-77188077	1	8.24	0.25	0.78	1	191458	-
AX-77275728	AX-80876881	1	9.69	0.298	0.81	1	199945	-
AX-77275728	AX-77188095	1	9.69	0.298	0.81	1	202799	-
AX-77275728	AX-77188103	1	8.24	0.25	0.78	1	210641	-
AX-77275728	AX-77188116	1	9.69	0.298	0.81	1	224441	-
AX-77275728	AX-80853704	1	9.69	0.298	0.81	1	226501	-
AX-77275728	AX-77188133	1	8.24	0.25	0.78	1	238314	-
AX-77275728	AX-77188151	1	9.69	0.298	0.81	1	260259	-
AX-77275728	AX-77188157	1	9.69	0.298	0.81	1	264641	-
AX-77275728	AX-77188167	1	9.69	0.298	0.81	1	274254	-
AX-77275728	AX-77188170	1	9.69	0.298	0.81	1	277243	-
AX-77275728	AX-77188177	1	9.36	0.292	0.8	1	282550	-
AX-77275728	AX-80797416	1	9.69	0.298	0.81	1	289599	-
AX-77275728	AX-77188189	1	9.69	0.298	0.81	1	291539	-
AX-77275728	AX-77188192	1	9.69	0.298	0.81	1	296523	-
AX-77275728	AX-77188196	1	28.58	0.928	0.92	1	300202	-
AX-77275728	AX-77188204	1	28.58	0.928	0.92	1	306083	-
AX-77275728	AX-77284704	1	28.58	0.928	0.92	1	309989	-
AX-77275728	AX-77188215	0.924	24.73	0.854	0.82	0.97	318149	-
AX-77275728	AX-80964513	0.922	22.38	0.788	0.81	0.98	329675	-
AX-77275728	AX-77188230	0.922	22.38	0.788	0.81	0.98	333214	-
AX-77275728	AX-80781816	0.924	24.73	0.854	0.82	0.97	336966	-
AX-77275728	AX-77188238	0.924	24.73	0.854	0.82	0.97	341215	-
AX-77275728	AX-77188244	0.922	22.38	0.788	0.81	0.98	347757	-
AX-77275728	AX-77188253	0.924	24.73	0.854	0.82	0.97	355415	-
AX-77275728	AX-77188257	0.922	22.38	0.788	0.81	0.98	360020	-
AX-77275728	AX-77188259	0.922	22.38	0.788	0.81	0.98	362698	-
AX-77275728	AX-77188267	0.922	22.38	0.788	0.81	0.98	366140	-
AX-77275728	AX-77188273	0.924	24.73	0.854	0.82	0.97	370378	-
AX-77275728	AX-77188275	0.924	24.73	0.854	0.82	0.97	372945	-
AX-77275728	AX-77188280	0.924	24.73	0.854	0.82	0.97	377878	-
AX-77275728	AX-77188283	0.924	24.73	0.854	0.82	0.97	382280	-
AX-77275728	AX-77188285	0.924	24.73	0.854	0.82	0.97	383795	-
AX-77275728	AX-77188300	1	25.1	0.856	0.9	1	394101	-
AX-77275728	AX-77188314	0.844	19.05	0.713	0.72	0.92	405477	-
AX-77275728	AX-77188317	0.921	22.05	0.785	0.8	0.98	412765	-
AX-77275728	AX-77188321	0.842	17.53	0.656	0.71	0.92	417131	-
AX-77275728	AX-77188324	0.848	19.78	0.72	0.73	0.92	419021	-
AX-77275728	AX-77188326	0.848	19.78	0.72	0.73	0.92	420491	-
AX-77275728	AX-77188327	0.848	19.78	0.72	0.73	0.92	421620	-
AX-77275728	AX-77284708	0.848	19.78	0.72	0.73	0.92	427563	-
AX-77275728	AX-77188333	0.848	19.78	0.72	0.73	0.92	436309	-
AX-77275728	AX-77188341	0.848	19.78	0.72	0.73	0.92	449450	-
AX-77275728	AX-80873115	0.833	15.7	0.595	0.69	0.92	461583	-
AX-77275728	AX-77188366	0.917	19.81	0.72	0.79	0.98	468912	-
AX-77275728	AX-77188375	0.841	17.6	0.656	0.71	0.92	474074	-
AX-77275728	AX-77188386	0.833	15.7	0.595	0.69	0.92	483584	-
AX-77275728	AX-77188395	0.912	17.84	0.659	0.77	0.97	496334	-
AX-80763096	AX-77275736	1	32.94	1	0.94	1	3179	697.45
AX-80763096	AX-77275737	1	32.94	1	0.94	1	3534	-
AX-80763096	AX-77275738	1	32.94	1	0.94	1	5212	-
AX-80763096	AX-77275743	1	32.94	1	0.94	1	8192	-
AX-80763096	AX-77275748	1	32.94	1	0.94	1	14785	-
AX-80763096	AX-77275749	1	32.94	1	0.94	1	16467	-
AX-80763096	AX-77275754	1	32.94	1	0.94	1	22614	-
AX-80763096	AX-77275757	1	32.94	1	0.94	1	24331	-
AX-80763096	AX-77275764	1	32.94	1	0.94	1	30124	-
AX-80763096	AX-77275769	1	32.94	1	0.94	1	33248	-
AX-80763096	AX-77275770	1	32.94	1	0.94	1	33416	-
AX-80763096	AX-77275773	1	8.52	0.255	0.79	1	37377	-
AX-80763096	AX-77275774	1	8.52	0.255	0.79	1	37726	-
AX-80763096	AX-80882803	1	8.52	0.255	0.79	1	41725	-
AX-80763096	AX-77275782	1	8.52	0.255	0.79	1	46054	-
AX-80763096	AX-77275790	1	10.79	0.33	0.82	1	50027	-
AX-80763096	AX-77275792	1	10.33	0.322	0.82	1	51603	-
AX-80763096	AX-77275797	1	10.79	0.33	0.82	1	56687	-
AX-80763096	AX-77275803	1	10.79	0.33	0.82	1	62142	-
AX-80763096	AX-77275807	1	32.94	1	0.94	1	64016	-
AX-80763096	AX-77187943	1	32.94	1	0.94	1	74922	-
AX-80763096	AX-77187947	1	32.94	1	0.94	1	77701	-
AX-80763096	AX-77187952	1	32.94	1	0.94	1	80171	-
AX-80763096	AX-80837352	1	10.79	0.33	0.82	1	84450	-
AX-80763096	AX-77187961	1	32.94	1	0.94	1	88035	-
AX-80763096	AX-77187963	1	8.52	0.255	0.79	1	90101	-
AX-80763096	AX-80854359	1	8.52	0.255	0.79	1	109063	-
AX-80763096	AX-77187988	1	8.52	0.255	0.79	1	113213	-
AX-80763096	AX-77187990	1	8.05	0.245	0.78	1	115669	-
AX-80763096	AX-77188001	1	10	0.304	0.81	1	123290	-
AX-80763096	AX-77188013	1	8.52	0.255	0.79	1	131717	-
AX-80763096	AX-77188030	1	10	0.304	0.81	1	144394	-
AX-80763096	AX-77188035	1	10	0.304	0.81	1	146729	-
AX-80763096	AX-77188047	1	8.52	0.255	0.79	1	154128	-
AX-80763096	AX-77188048	1	29.32	0.929	0.92	1	157576	-
AX-80763096	AX-77188058	1	10	0.304	0.81	1	171135	-
AX-80763096	AX-77188077	1	8.52	0.255	0.79	1	186807	-
AX-80763096	AX-80876881	1	10	0.304	0.81	1	195294	-
AX-80763096	AX-77188095	1	10	0.304	0.81	1	198148	-
AX-80763096	AX-77188103	1	8.52	0.255	0.79	1	205990	-
AX-80763096	AX-77188116	1	10	0.304	0.81	1	219790	-
AX-80763096	AX-80853704	1	10	0.304	0.81	1	221850	-
AX-80763096	AX-77188133	1	8.52	0.255	0.79	1	233663	-
AX-80763096	AX-77188151	1	10	0.304	0.81	1	255608	-
AX-80763096	AX-77188157	1	10	0.304	0.81	1	259990	-
AX-80763096	AX-77188167	1	10	0.304	0.81	1	269603	-
AX-80763096	AX-77188170	1	10	0.304	0.81	1	272592	-
AX-80763096	AX-77188177	1	9.69	0.298	0.81	1	277899	-
AX-80763096	AX-80797416	1	10	0.304	0.81	1	284948	-
AX-80763096	AX-77188189	1	10	0.304	0.81	1	286888	-
AX-80763096	AX-77188192	1	10	0.304	0.81	1	291872	-
AX-80763096	AX-77188196	1	29.32	0.929	0.92	1	295551	-
AX-80763096	AX-77188204	1	29.32	0.929	0.92	1	301432	-
AX-80763096	AX-77284704	1	29.32	0.929	0.92	1	305338	-
AX-80763096	AX-77188215	0.926	25.47	0.858	0.83	0.97	313498	-
AX-80763096	AX-80964513	0.924	23.09	0.793	0.81	0.98	325024	-
AX-80763096	AX-77188230	0.924	23.09	0.793	0.81	0.98	328563	-
AX-80763096	AX-80781816	0.926	25.47	0.858	0.83	0.97	332315	-
AX-80763096	AX-77188238	0.926	25.47	0.858	0.83	0.97	336564	-
AX-80763096	AX-77188244	0.924	23.09	0.793	0.81	0.98	343106	-
AX-80763096	AX-77188253	0.926	25.47	0.858	0.83	0.97	350764	-
AX-80763096	AX-77188257	0.924	23.09	0.793	0.81	0.98	355369	-
AX-80763096	AX-77188259	0.924	23.09	0.793	0.81	0.98	358047	-
AX-80763096	AX-77188267	0.924	23.09	0.793	0.81	0.98	361489	-
AX-80763096	AX-77188273	0.926	25.47	0.858	0.83	0.97	365727	-
AX-80763096	AX-77188275	0.926	25.47	0.858	0.83	0.97	368294	-
AX-80763096	AX-77188280	0.926	25.47	0.858	0.83	0.97	373227	-
AX-80763096	AX-77188283	0.926	25.47	0.858	0.83	0.97	377629	-
AX-80763096	AX-77188285	0.926	25.47	0.858	0.83	0.97	379144	-
AX-80763096	AX-77188300	1	25.86	0.859	0.9	1	389450	-
AX-80763096	AX-77188314	0.848	19.78	0.72	0.73	0.92	400826	-
AX-80763096	AX-77188317	0.923	22.8	0.791	0.81	0.98	408114	-
AX-80763096	AX-77188321	0.846	18.18	0.664	0.72	0.93	412480	-
AX-80763096	AX-77188324	0.852	20.48	0.727	0.73	0.92	414370	-
AX-80763096	AX-77188326	0.852	20.48	0.727	0.73	0.92	415840	-
AX-80763096	AX-77188327	0.852	20.48	0.727	0.73	0.92	416969	-
AX-80763096	AX-77284708	0.852	20.48	0.727	0.73	0.92	422912	-
AX-80763096	AX-77188333	0.852	20.48	0.727	0.73	0.92	431658	-
AX-80763096	AX-77188341	0.852	20.48	0.727	0.73	0.92	444799	-
AX-80763096	AX-80873115	0.838	16.4	0.605	0.7	0.92	456932	-
AX-80763096	AX-77188366	0.919	20.55	0.727	0.79	0.98	464261	-
AX-80763096	AX-77188375	0.846	18.3	0.664	0.72	0.93	469423	-
AX-80763096	AX-77188386	0.838	16.4	0.605	0.7	0.92	478933	-
AX-80763096	AX-77188395	0.915	18.58	0.668	0.78	0.98	491683	-
AX-77275736	AX-77275737	1	32.94	1	0.94	1	355	819.55
AX-77275736	AX-77275738	1	32.94	1	0.94	1	2033	-
AX-77275736	AX-77275743	1	32.94	1	0.94	1	5013	-
AX-77275736	AX-77275748	1	32.94	1	0.94	1	11606	-
AX-77275736	AX-77275749	1	32.94	1	0.94	1	13288	-
AX-77275736	AX-77275754	1	32.94	1	0.94	1	19435	-
AX-77275736	AX-77275757	1	32.94	1	0.94	1	21152	-
AX-77275736	AX-77275764	1	32.94	1	0.94	1	26945	-
AX-77275736	AX-77275769	1	32.94	1	0.94	1	30069	-
AX-77275736	AX-77275770	1	32.94	1	0.94	1	30237	-
AX-77275736	AX-77275773	1	8.52	0.255	0.79	1	34198	-
AX-77275736	AX-77275774	1	8.52	0.255	0.79	1	34547	-
AX-77275736	AX-80882803	1	8.52	0.255	0.79	1	38546	-
AX-77275736	AX-77275782	1	8.52	0.255	0.79	1	42875	-
AX-77275736	AX-77275790	1	10.79	0.33	0.82	1	46848	-
AX-77275736	AX-77275792	1	10.33	0.322	0.82	1	48424	-
AX-77275736	AX-77275797	1	10.79	0.33	0.82	1	53508	-
AX-77275736	AX-77275803	1	10.79	0.33	0.82	1	58963	-
AX-77275736	AX-77275807	1	32.94	1	0.94	1	60837	-
AX-77275736	AX-77187943	1	32.94	1	0.94	1	71743	-
AX-77275736	AX-77187947	1	32.94	1	0.94	1	74522	-
AX-77275736	AX-77187952	1	32.94	1	0.94	1	76992	-
AX-77275736	AX-80837352	1	10.79	0.33	0.82	1	81271	-
AX-77275736	AX-77187961	1	32.94	1	0.94	1	84856	-
AX-77275736	AX-77187963	1	8.52	0.255	0.79	1	86922	-
AX-77275736	AX-80854359	1	8.52	0.255	0.79	1	105884	-
AX-77275736	AX-77187988	1	8.52	0.255	0.79	1	110034	-
AX-77275736	AX-77187990	1	8.05	0.245	0.78	1	112490	-
AX-77275736	AX-77188001	1	10	0.304	0.81	1	120111	-
AX-77275736	AX-77188013	1	8.52	0.255	0.79	1	128538	-
AX-77275736	AX-77188030	1	10	0.304	0.81	1	141215	-
AX-77275736	AX-77188035	1	10	0.304	0.81	1	143550	-
AX-77275736	AX-77188047	1	8.52	0.255	0.79	1	150949	-
AX-77275736	AX-77188048	1	29.32	0.929	0.92	1	154397	-
AX-77275736	AX-77188058	1	10	0.304	0.81	1	167956	-
AX-77275736	AX-77188077	1	8.52	0.255	0.79	1	183628	-
AX-77275736	AX-80876881	1	10	0.304	0.81	1	192115	-
AX-77275736	AX-77188095	1	10	0.304	0.81	1	194969	-
AX-77275736	AX-77188103	1	8.52	0.255	0.79	1	202811	-
AX-77275736	AX-77188116	1	10	0.304	0.81	1	216611	-
AX-77275736	AX-80853704	1	10	0.304	0.81	1	218671	-
AX-77275736	AX-77188133	1	8.52	0.255	0.79	1	230484	-
AX-77275736	AX-77188151	1	10	0.304	0.81	1	252429	-
AX-77275736	AX-77188157	1	10	0.304	0.81	1	256811	-
AX-77275736	AX-77188167	1	10	0.304	0.81	1	266424	-
AX-77275736	AX-77188170	1	10	0.304	0.81	1	269413	-
AX-77275736	AX-77188177	1	9.69	0.298	0.81	1	274720	-
AX-77275736	AX-80797416	1	10	0.304	0.81	1	281769	-
AX-77275736	AX-77188189	1	10	0.304	0.81	1	283709	-
AX-77275736	AX-77188192	1	10	0.304	0.81	1	288693	-
AX-77275736	AX-77188196	1	29.32	0.929	0.92	1	292372	-
AX-77275736	AX-77188204	1	29.32	0.929	0.92	1	298253	-
AX-77275736	AX-77284704	1	29.32	0.929	0.92	1	302159	-
AX-77275736	AX-77188215	0.926	25.47	0.858	0.83	0.97	310319	-
AX-77275736	AX-80964513	0.924	23.09	0.793	0.81	0.98	321845	-
AX-77275736	AX-77188230	0.924	23.09	0.793	0.81	0.98	325384	-
AX-77275736	AX-80781816	0.926	25.47	0.858	0.83	0.97	329136	-
AX-77275736	AX-77188238	0.926	25.47	0.858	0.83	0.97	333385	-
AX-77275736	AX-77188244	0.924	23.09	0.793	0.81	0.98	339927	-
AX-77275736	AX-77188253	0.926	25.47	0.858	0.83	0.97	347585	-
AX-77275736	AX-77188257	0.924	23.09	0.793	0.81	0.98	352190	-
AX-77275736	AX-77188259	0.924	23.09	0.793	0.81	0.98	354868	-
AX-77275736	AX-77188267	0.924	23.09	0.793	0.81	0.98	358310	-
AX-77275736	AX-77188273	0.926	25.47	0.858	0.83	0.97	362548	-
AX-77275736	AX-77188275	0.926	25.47	0.858	0.83	0.97	365115	-
AX-77275736	AX-77188280	0.926	25.47	0.858	0.83	0.97	370048	-
AX-77275736	AX-77188283	0.926	25.47	0.858	0.83	0.97	374450	-
AX-77275736	AX-77188285	0.926	25.47	0.858	0.83	0.97	375965	-
AX-77275736	AX-77188300	1	25.86	0.859	0.9	1	386271	-
AX-77275736	AX-77188314	0.848	19.78	0.72	0.73	0.92	397647	-
AX-77275736	AX-77188317	0.923	22.8	0.791	0.81	0.98	404935	-
AX-77275736	AX-77188321	0.846	18.18	0.664	0.72	0.93	409301	-
AX-77275736	AX-77188324	0.852	20.48	0.727	0.73	0.92	411191	-
AX-77275736	AX-77188326	0.852	20.48	0.727	0.73	0.92	412661	-
AX-77275736	AX-77188327	0.852	20.48	0.727	0.73	0.92	413790	-
AX-77275736	AX-77284708	0.852	20.48	0.727	0.73	0.92	419733	-
AX-77275736	AX-77188333	0.852	20.48	0.727	0.73	0.92	428479	-
AX-77275736	AX-77188341	0.852	20.48	0.727	0.73	0.92	441620	-
AX-77275736	AX-80873115	0.838	16.4	0.605	0.7	0.92	453753	-
AX-77275736	AX-77188366	0.919	20.55	0.727	0.79	0.98	461082	-
AX-77275736	AX-77188375	0.846	18.3	0.664	0.72	0.93	466244	-
AX-77275736	AX-77188386	0.838	16.4	0.605	0.7	0.92	475754	-
AX-77275736	AX-77188395	0.915	18.58	0.668	0.78	0.98	488504	-
AX-77275737	AX-77275738	1	32.94	1	0.94	1	1678	819.55
AX-77275737	AX-77275743	1	32.94	1	0.94	1	4658	-
AX-77275737	AX-77275748	1	32.94	1	0.94	1	11251	-
AX-77275737	AX-77275749	1	32.94	1	0.94	1	12933	-
AX-77275737	AX-77275754	1	32.94	1	0.94	1	19080	-
AX-77275737	AX-77275757	1	32.94	1	0.94	1	20797	-
AX-77275737	AX-77275764	1	32.94	1	0.94	1	26590	-
AX-77275737	AX-77275769	1	32.94	1	0.94	1	29714	-
AX-77275737	AX-77275770	1	32.94	1	0.94	1	29882	-
AX-77275737	AX-77275773	1	8.52	0.255	0.79	1	33843	-
AX-77275737	AX-77275774	1	8.52	0.255	0.79	1	34192	-
AX-77275737	AX-80882803	1	8.52	0.255	0.79	1	38191	-
AX-77275737	AX-77275782	1	8.52	0.255	0.79	1	42520	-
AX-77275737	AX-77275790	1	10.79	0.33	0.82	1	46493	-
AX-77275737	AX-77275792	1	10.33	0.322	0.82	1	48069	-
AX-77275737	AX-77275797	1	10.79	0.33	0.82	1	53153	-
AX-77275737	AX-77275803	1	10.79	0.33	0.82	1	58608	-
AX-77275737	AX-77275807	1	32.94	1	0.94	1	60482	-
AX-77275737	AX-77187943	1	32.94	1	0.94	1	71388	-
AX-77275737	AX-77187947	1	32.94	1	0.94	1	74167	-
AX-77275737	AX-77187952	1	32.94	1	0.94	1	76637	-
AX-77275737	AX-80837352	1	10.79	0.33	0.82	1	80916	-
AX-77275737	AX-77187961	1	32.94	1	0.94	1	84501	-
AX-77275737	AX-77187963	1	8.52	0.255	0.79	1	86567	-
AX-77275737	AX-80854359	1	8.52	0.255	0.79	1	105529	-
AX-77275737	AX-77187988	1	8.52	0.255	0.79	1	109679	-
AX-77275737	AX-77187990	1	8.05	0.245	0.78	1	112135	-
AX-77275737	AX-77188001	1	10	0.304	0.81	1	119756	-
AX-77275737	AX-77188013	1	8.52	0.255	0.79	1	128183	-
AX-77275737	AX-77188030	1	10	0.304	0.81	1	140860	-
AX-77275737	AX-77188035	1	10	0.304	0.81	1	143195	-
AX-77275737	AX-77188047	1	8.52	0.255	0.79	1	150594	-
AX-77275737	AX-77188048	1	29.32	0.929	0.92	1	154042	-
AX-77275737	AX-77188058	1	10	0.304	0.81	1	167601	-
AX-77275737	AX-77188077	1	8.52	0.255	0.79	1	183273	-
AX-77275737	AX-80876881	1	10	0.304	0.81	1	191760	-
AX-77275737	AX-77188095	1	10	0.304	0.81	1	194614	-
AX-77275737	AX-77188103	1	8.52	0.255	0.79	1	202456	-
AX-77275737	AX-77188116	1	10	0.304	0.81	1	216256	-
AX-77275737	AX-80853704	1	10	0.304	0.81	1	218316	-
AX-77275737	AX-77188133	1	8.52	0.255	0.79	1	230129	-
AX-77275737	AX-77188151	1	10	0.304	0.81	1	252074	-
AX-77275737	AX-77188157	1	10	0.304	0.81	1	256456	-
AX-77275737	AX-77188167	1	10	0.304	0.81	1	266069	-
AX-77275737	AX-77188170	1	10	0.304	0.81	1	269058	-
AX-77275737	AX-77188177	1	9.69	0.298	0.81	1	274365	-
AX-77275737	AX-80797416	1	10	0.304	0.81	1	281414	-
AX-77275737	AX-77188189	1	10	0.304	0.81	1	283354	-
AX-77275737	AX-77188192	1	10	0.304	0.81	1	288338	-
AX-77275737	AX-77188196	1	29.32	0.929	0.92	1	292017	-
AX-77275737	AX-77188204	1	29.32	0.929	0.92	1	297898	-
AX-77275737	AX-77284704	1	29.32	0.929	0.92	1	301804	-
AX-77275737	AX-77188215	0.926	25.47	0.858	0.83	0.97	309964	-
AX-77275737	AX-80964513	0.924	23.09	0.793	0.81	0.98	321490	-
AX-77275737	AX-77188230	0.924	23.09	0.793	0.81	0.98	325029	-
AX-77275737	AX-80781816	0.926	25.47	0.858	0.83	0.97	328781	-
AX-77275737	AX-77188238	0.926	25.47	0.858	0.83	0.97	333030	-
AX-77275737	AX-77188244	0.924	23.09	0.793	0.81	0.98	339572	-
AX-77275737	AX-77188253	0.926	25.47	0.858	0.83	0.97	347230	-
AX-77275737	AX-77188257	0.924	23.09	0.793	0.81	0.98	351835	-
AX-77275737	AX-77188259	0.924	23.09	0.793	0.81	0.98	354513	-
AX-77275737	AX-77188267	0.924	23.09	0.793	0.81	0.98	357955	-
AX-77275737	AX-77188273	0.926	25.47	0.858	0.83	0.97	362193	-
AX-77275737	AX-77188275	0.926	25.47	0.858	0.83	0.97	364760	-
AX-77275737	AX-77188280	0.926	25.47	0.858	0.83	0.97	369693	-
AX-77275737	AX-77188283	0.926	25.47	0.858	0.83	0.97	374095	-
AX-77275737	AX-77188285	0.926	25.47	0.858	0.83	0.97	375610	-
AX-77275737	AX-77188300	1	25.86	0.859	0.9	1	385916	-
AX-77275737	AX-77188314	0.848	19.78	0.72	0.73	0.92	397292	-
AX-77275737	AX-77188317	0.923	22.8	0.791	0.81	0.98	404580	-
AX-77275737	AX-77188321	0.846	18.18	0.664	0.72	0.93	408946	-
AX-77275737	AX-77188324	0.852	20.48	0.727	0.73	0.92	410836	-
AX-77275737	AX-77188326	0.852	20.48	0.727	0.73	0.92	412306	-
AX-77275737	AX-77188327	0.852	20.48	0.727	0.73	0.92	413435	-
AX-77275737	AX-77284708	0.852	20.48	0.727	0.73	0.92	419378	-
AX-77275737	AX-77188333	0.852	20.48	0.727	0.73	0.92	428124	-
AX-77275737	AX-77188341	0.852	20.48	0.727	0.73	0.92	441265	-
AX-77275737	AX-80873115	0.838	16.4	0.605	0.7	0.92	453398	-
AX-77275737	AX-77188366	0.919	20.55	0.727	0.79	0.98	460727	-
AX-77275737	AX-77188375	0.846	18.3	0.664	0.72	0.93	465889	-
AX-77275737	AX-77188386	0.838	16.4	0.605	0.7	0.92	475399	-
AX-77275737	AX-77188395	0.915	18.58	0.668	0.78	0.98	488149	-
AX-77275738	AX-77275743	1	32.94	1	0.94	1	2980	819.55
AX-77275738	AX-77275748	1	32.94	1	0.94	1	9573	-
AX-77275738	AX-77275749	1	32.94	1	0.94	1	11255	-
AX-77275738	AX-77275754	1	32.94	1	0.94	1	17402	-
AX-77275738	AX-77275757	1	32.94	1	0.94	1	19119	-
AX-77275738	AX-77275764	1	32.94	1	0.94	1	24912	-
AX-77275738	AX-77275769	1	32.94	1	0.94	1	28036	-
AX-77275738	AX-77275770	1	32.94	1	0.94	1	28204	-
AX-77275738	AX-77275773	1	8.52	0.255	0.79	1	32165	-
AX-77275738	AX-77275774	1	8.52	0.255	0.79	1	32514	-
AX-77275738	AX-80882803	1	8.52	0.255	0.79	1	36513	-
AX-77275738	AX-77275782	1	8.52	0.255	0.79	1	40842	-
AX-77275738	AX-77275790	1	10.79	0.33	0.82	1	44815	-
AX-77275738	AX-77275792	1	10.33	0.322	0.82	1	46391	-
AX-77275738	AX-77275797	1	10.79	0.33	0.82	1	51475	-
AX-77275738	AX-77275803	1	10.79	0.33	0.82	1	56930	-
AX-77275738	AX-77275807	1	32.94	1	0.94	1	58804	-
AX-77275738	AX-77187943	1	32.94	1	0.94	1	69710	-
AX-77275738	AX-77187947	1	32.94	1	0.94	1	72489	-
AX-77275738	AX-77187952	1	32.94	1	0.94	1	74959	-
AX-77275738	AX-80837352	1	10.79	0.33	0.82	1	79238	-
AX-77275738	AX-77187961	1	32.94	1	0.94	1	82823	-
AX-77275738	AX-77187963	1	8.52	0.255	0.79	1	84889	-
AX-77275738	AX-80854359	1	8.52	0.255	0.79	1	103851	-
AX-77275738	AX-77187988	1	8.52	0.255	0.79	1	108001	-
AX-77275738	AX-77187990	1	8.05	0.245	0.78	1	110457	-
AX-77275738	AX-77188001	1	10	0.304	0.81	1	118078	-
AX-77275738	AX-77188013	1	8.52	0.255	0.79	1	126505	-
AX-77275738	AX-77188030	1	10	0.304	0.81	1	139182	-
AX-77275738	AX-77188035	1	10	0.304	0.81	1	141517	-
AX-77275738	AX-77188047	1	8.52	0.255	0.79	1	148916	-
AX-77275738	AX-77188048	1	29.32	0.929	0.92	1	152364	-
AX-77275738	AX-77188058	1	10	0.304	0.81	1	165923	-
AX-77275738	AX-77188077	1	8.52	0.255	0.79	1	181595	-
AX-77275738	AX-80876881	1	10	0.304	0.81	1	190082	-
AX-77275738	AX-77188095	1	10	0.304	0.81	1	192936	-
AX-77275738	AX-77188103	1	8.52	0.255	0.79	1	200778	-
AX-77275738	AX-77188116	1	10	0.304	0.81	1	214578	-
AX-77275738	AX-80853704	1	10	0.304	0.81	1	216638	-
AX-77275738	AX-77188133	1	8.52	0.255	0.79	1	228451	-
AX-77275738	AX-77188151	1	10	0.304	0.81	1	250396	-
AX-77275738	AX-77188157	1	10	0.304	0.81	1	254778	-
AX-77275738	AX-77188167	1	10	0.304	0.81	1	264391	-
AX-77275738	AX-77188170	1	10	0.304	0.81	1	267380	-
AX-77275738	AX-77188177	1	9.69	0.298	0.81	1	272687	-
AX-77275738	AX-80797416	1	10	0.304	0.81	1	279736	-
AX-77275738	AX-77188189	1	10	0.304	0.81	1	281676	-
AX-77275738	AX-77188192	1	10	0.304	0.81	1	286660	-
AX-77275738	AX-77188196	1	29.32	0.929	0.92	1	290339	-
AX-77275738	AX-77188204	1	29.32	0.929	0.92	1	296220	-
AX-77275738	AX-77284704	1	29.32	0.929	0.92	1	300126	-
AX-77275738	AX-77188215	0.926	25.47	0.858	0.83	0.97	308286	-
AX-77275738	AX-80964513	0.924	23.09	0.793	0.81	0.98	319812	-
AX-77275738	AX-77188230	0.924	23.09	0.793	0.81	0.98	323351	-
AX-77275738	AX-80781816	0.926	25.47	0.858	0.83	0.97	327103	-
AX-77275738	AX-77188238	0.926	25.47	0.858	0.83	0.97	331352	-
AX-77275738	AX-77188244	0.924	23.09	0.793	0.81	0.98	337894	-
AX-77275738	AX-77188253	0.926	25.47	0.858	0.83	0.97	345552	-
AX-77275738	AX-77188257	0.924	23.09	0.793	0.81	0.98	350157	-
AX-77275738	AX-77188259	0.924	23.09	0.793	0.81	0.98	352835	-
AX-77275738	AX-77188267	0.924	23.09	0.793	0.81	0.98	356277	-
AX-77275738	AX-77188273	0.926	25.47	0.858	0.83	0.97	360515	-
AX-77275738	AX-77188275	0.926	25.47	0.858	0.83	0.97	363082	-
AX-77275738	AX-77188280	0.926	25.47	0.858	0.83	0.97	368015	-
AX-77275738	AX-77188283	0.926	25.47	0.858	0.83	0.97	372417	-
AX-77275738	AX-77188285	0.926	25.47	0.858	0.83	0.97	373932	-
AX-77275738	AX-77188300	1	25.86	0.859	0.9	1	384238	-
AX-77275738	AX-77188314	0.848	19.78	0.72	0.73	0.92	395614	-
AX-77275738	AX-77188317	0.923	22.8	0.791	0.81	0.98	402902	-
AX-77275738	AX-77188321	0.846	18.18	0.664	0.72	0.93	407268	-
AX-77275738	AX-77188324	0.852	20.48	0.727	0.73	0.92	409158	-
AX-77275738	AX-77188326	0.852	20.48	0.727	0.73	0.92	410628	-
AX-77275738	AX-77188327	0.852	20.48	0.727	0.73	0.92	411757	-
AX-77275738	AX-77284708	0.852	20.48	0.727	0.73	0.92	417700	-
AX-77275738	AX-77188333	0.852	20.48	0.727	0.73	0.92	426446	-
AX-77275738	AX-77188341	0.852	20.48	0.727	0.73	0.92	439587	-
AX-77275738	AX-80873115	0.838	16.4	0.605	0.7	0.92	451720	-
AX-77275738	AX-77188366	0.919	20.55	0.727	0.79	0.98	459049	-
AX-77275738	AX-77188375	0.846	18.3	0.664	0.72	0.93	464211	-
AX-77275738	AX-77188386	0.838	16.4	0.605	0.7	0.92	473721	-
AX-77275738	AX-77188395	0.915	18.58	0.668	0.78	0.98	486471	-
AX-77275743	AX-77275748	1	32.94	1	0.94	1	6593	823.5
AX-77275743	AX-77275749	1	32.94	1	0.94	1	8275	-
AX-77275743	AX-77275754	1	32.94	1	0.94	1	14422	-
AX-77275743	AX-77275757	1	32.94	1	0.94	1	16139	-
AX-77275743	AX-77275764	1	32.94	1	0.94	1	21932	-
AX-77275743	AX-77275769	1	32.94	1	0.94	1	25056	-
AX-77275743	AX-77275770	1	32.94	1	0.94	1	25224	-
AX-77275743	AX-77275773	1	8.52	0.255	0.79	1	29185	-
AX-77275743	AX-77275774	1	8.52	0.255	0.79	1	29534	-
AX-77275743	AX-80882803	1	8.52	0.255	0.79	1	33533	-
AX-77275743	AX-77275782	1	8.52	0.255	0.79	1	37862	-
AX-77275743	AX-77275790	1	10.79	0.33	0.82	1	41835	-
AX-77275743	AX-77275792	1	10.33	0.322	0.82	1	43411	-
AX-77275743	AX-77275797	1	10.79	0.33	0.82	1	48495	-
AX-77275743	AX-77275803	1	10.79	0.33	0.82	1	53950	-
AX-77275743	AX-77275807	1	32.94	1	0.94	1	55824	-
AX-77275743	AX-77187943	1	32.94	1	0.94	1	66730	-
AX-77275743	AX-77187947	1	32.94	1	0.94	1	69509	-
AX-77275743	AX-77187952	1	32.94	1	0.94	1	71979	-
AX-77275743	AX-80837352	1	10.79	0.33	0.82	1	76258	-
AX-77275743	AX-77187961	1	32.94	1	0.94	1	79843	-
AX-77275743	AX-77187963	1	8.52	0.255	0.79	1	81909	-
AX-77275743	AX-80854359	1	8.52	0.255	0.79	1	100871	-
AX-77275743	AX-77187988	1	8.52	0.255	0.79	1	105021	-
AX-77275743	AX-77187990	1	8.05	0.245	0.78	1	107477	-
AX-77275743	AX-77188001	1	10	0.304	0.81	1	115098	-
AX-77275743	AX-77188013	1	8.52	0.255	0.79	1	123525	-
AX-77275743	AX-77188030	1	10	0.304	0.81	1	136202	-
AX-77275743	AX-77188035	1	10	0.304	0.81	1	138537	-
AX-77275743	AX-77188047	1	8.52	0.255	0.79	1	145936	-
AX-77275743	AX-77188048	1	29.32	0.929	0.92	1	149384	-
AX-77275743	AX-77188058	1	10	0.304	0.81	1	162943	-
AX-77275743	AX-77188077	1	8.52	0.255	0.79	1	178615	-
AX-77275743	AX-80876881	1	10	0.304	0.81	1	187102	-
AX-77275743	AX-77188095	1	10	0.304	0.81	1	189956	-
AX-77275743	AX-77188103	1	8.52	0.255	0.79	1	197798	-
AX-77275743	AX-77188116	1	10	0.304	0.81	1	211598	-
AX-77275743	AX-80853704	1	10	0.304	0.81	1	213658	-
AX-77275743	AX-77188133	1	8.52	0.255	0.79	1	225471	-
AX-77275743	AX-77188151	1	10	0.304	0.81	1	247416	-
AX-77275743	AX-77188157	1	10	0.304	0.81	1	251798	-
AX-77275743	AX-77188167	1	10	0.304	0.81	1	261411	-
AX-77275743	AX-77188170	1	10	0.304	0.81	1	264400	-
AX-77275743	AX-77188177	1	9.69	0.298	0.81	1	269707	-
AX-77275743	AX-80797416	1	10	0.304	0.81	1	276756	-
AX-77275743	AX-77188189	1	10	0.304	0.81	1	278696	-
AX-77275743	AX-77188192	1	10	0.304	0.81	1	283680	-
AX-77275743	AX-77188196	1	29.32	0.929	0.92	1	287359	-
AX-77275743	AX-77188204	1	29.32	0.929	0.92	1	293240	-
AX-77275743	AX-77284704	1	29.32	0.929	0.92	1	297146	-
AX-77275743	AX-77188215	0.926	25.47	0.858	0.83	0.97	305306	-
AX-77275743	AX-80964513	0.924	23.09	0.793	0.81	0.98	316832	-
AX-77275743	AX-77188230	0.924	23.09	0.793	0.81	0.98	320371	-
AX-77275743	AX-80781816	0.926	25.47	0.858	0.83	0.97	324123	-
AX-77275743	AX-77188238	0.926	25.47	0.858	0.83	0.97	328372	-
AX-77275743	AX-77188244	0.924	23.09	0.793	0.81	0.98	334914	-
AX-77275743	AX-77188253	0.926	25.47	0.858	0.83	0.97	342572	-
AX-77275743	AX-77188257	0.924	23.09	0.793	0.81	0.98	347177	-
AX-77275743	AX-77188259	0.924	23.09	0.793	0.81	0.98	349855	-
AX-77275743	AX-77188267	0.924	23.09	0.793	0.81	0.98	353297	-
AX-77275743	AX-77188273	0.926	25.47	0.858	0.83	0.97	357535	-
AX-77275743	AX-77188275	0.926	25.47	0.858	0.83	0.97	360102	-
AX-77275743	AX-77188280	0.926	25.47	0.858	0.83	0.97	365035	-
AX-77275743	AX-77188283	0.926	25.47	0.858	0.83	0.97	369437	-
AX-77275743	AX-77188285	0.926	25.47	0.858	0.83	0.97	370952	-
AX-77275743	AX-77188300	1	25.86	0.859	0.9	1	381258	-
AX-77275743	AX-77188314	0.848	19.78	0.72	0.73	0.92	392634	-
AX-77275743	AX-77188317	0.923	22.8	0.791	0.81	0.98	399922	-
AX-77275743	AX-77188321	0.846	18.18	0.664	0.72	0.93	404288	-
AX-77275743	AX-77188324	0.852	20.48	0.727	0.73	0.92	406178	-
AX-77275743	AX-77188326	0.852	20.48	0.727	0.73	0.92	407648	-
AX-77275743	AX-77188327	0.852	20.48	0.727	0.73	0.92	408777	-
AX-77275743	AX-77284708	0.852	20.48	0.727	0.73	0.92	414720	-
AX-77275743	AX-77188333	0.852	20.48	0.727	0.73	0.92	423466	-
AX-77275743	AX-77188341	0.852	20.48	0.727	0.73	0.92	436607	-
AX-77275743	AX-80873115	0.838	16.4	0.605	0.7	0.92	448740	-
AX-77275743	AX-77188366	0.919	20.55	0.727	0.79	0.98	456069	-
AX-77275743	AX-77188375	0.846	18.3	0.664	0.72	0.93	461231	-
AX-77275743	AX-77188386	0.838	16.4	0.605	0.7	0.92	470741	-
AX-77275743	AX-77188395	0.915	18.58	0.668	0.78	0.98	483491	-
AX-77275748	AX-77275749	1	32.94	1	0.94	1	1682	823.5
AX-77275748	AX-77275754	1	32.94	1	0.94	1	7829	-
AX-77275748	AX-77275757	1	32.94	1	0.94	1	9546	-
AX-77275748	AX-77275764	1	32.94	1	0.94	1	15339	-
AX-77275748	AX-77275769	1	32.94	1	0.94	1	18463	-
AX-77275748	AX-77275770	1	32.94	1	0.94	1	18631	-
AX-77275748	AX-77275773	1	8.52	0.255	0.79	1	22592	-
AX-77275748	AX-77275774	1	8.52	0.255	0.79	1	22941	-
AX-77275748	AX-80882803	1	8.52	0.255	0.79	1	26940	-
AX-77275748	AX-77275782	1	8.52	0.255	0.79	1	31269	-
AX-77275748	AX-77275790	1	10.79	0.33	0.82	1	35242	-
AX-77275748	AX-77275792	1	10.33	0.322	0.82	1	36818	-
AX-77275748	AX-77275797	1	10.79	0.33	0.82	1	41902	-
AX-77275748	AX-77275803	1	10.79	0.33	0.82	1	47357	-
AX-77275748	AX-77275807	1	32.94	1	0.94	1	49231	-
AX-77275748	AX-77187943	1	32.94	1	0.94	1	60137	-
AX-77275748	AX-77187947	1	32.94	1	0.94	1	62916	-
AX-77275748	AX-77187952	1	32.94	1	0.94	1	65386	-
AX-77275748	AX-80837352	1	10.79	0.33	0.82	1	69665	-
AX-77275748	AX-77187961	1	32.94	1	0.94	1	73250	-
AX-77275748	AX-77187963	1	8.52	0.255	0.79	1	75316	-
AX-77275748	AX-80854359	1	8.52	0.255	0.79	1	94278	-
AX-77275748	AX-77187988	1	8.52	0.255	0.79	1	98428	-
AX-77275748	AX-77187990	1	8.05	0.245	0.78	1	100884	-
AX-77275748	AX-77188001	1	10	0.304	0.81	1	108505	-
AX-77275748	AX-77188013	1	8.52	0.255	0.79	1	116932	-
AX-77275748	AX-77188030	1	10	0.304	0.81	1	129609	-
AX-77275748	AX-77188035	1	10	0.304	0.81	1	131944	-
AX-77275748	AX-77188047	1	8.52	0.255	0.79	1	139343	-
AX-77275748	AX-77188048	1	29.32	0.929	0.92	1	142791	-
AX-77275748	AX-77188058	1	10	0.304	0.81	1	156350	-
AX-77275748	AX-77188077	1	8.52	0.255	0.79	1	172022	-
AX-77275748	AX-80876881	1	10	0.304	0.81	1	180509	-
AX-77275748	AX-77188095	1	10	0.304	0.81	1	183363	-
AX-77275748	AX-77188103	1	8.52	0.255	0.79	1	191205	-
AX-77275748	AX-77188116	1	10	0.304	0.81	1	205005	-
AX-77275748	AX-80853704	1	10	0.304	0.81	1	207065	-
AX-77275748	AX-77188133	1	8.52	0.255	0.79	1	218878	-
AX-77275748	AX-77188151	1	10	0.304	0.81	1	240823	-
AX-77275748	AX-77188157	1	10	0.304	0.81	1	245205	-
AX-77275748	AX-77188167	1	10	0.304	0.81	1	254818	-
AX-77275748	AX-77188170	1	10	0.304	0.81	1	257807	-
AX-77275748	AX-77188177	1	9.69	0.298	0.81	1	263114	-
AX-77275748	AX-80797416	1	10	0.304	0.81	1	270163	-
AX-77275748	AX-77188189	1	10	0.304	0.81	1	272103	-
AX-77275748	AX-77188192	1	10	0.304	0.81	1	277087	-
AX-77275748	AX-77188196	1	29.32	0.929	0.92	1	280766	-
AX-77275748	AX-77188204	1	29.32	0.929	0.92	1	286647	-
AX-77275748	AX-77284704	1	29.32	0.929	0.92	1	290553	-
AX-77275748	AX-77188215	0.926	25.47	0.858	0.83	0.97	298713	-
AX-77275748	AX-80964513	0.924	23.09	0.793	0.81	0.98	310239	-
AX-77275748	AX-77188230	0.924	23.09	0.793	0.81	0.98	313778	-
AX-77275748	AX-80781816	0.926	25.47	0.858	0.83	0.97	317530	-
AX-77275748	AX-77188238	0.926	25.47	0.858	0.83	0.97	321779	-
AX-77275748	AX-77188244	0.924	23.09	0.793	0.81	0.98	328321	-
AX-77275748	AX-77188253	0.926	25.47	0.858	0.83	0.97	335979	-
AX-77275748	AX-77188257	0.924	23.09	0.793	0.81	0.98	340584	-
AX-77275748	AX-77188259	0.924	23.09	0.793	0.81	0.98	343262	-
AX-77275748	AX-77188267	0.924	23.09	0.793	0.81	0.98	346704	-
AX-77275748	AX-77188273	0.926	25.47	0.858	0.83	0.97	350942	-
AX-77275748	AX-77188275	0.926	25.47	0.858	0.83	0.97	353509	-
AX-77275748	AX-77188280	0.926	25.47	0.858	0.83	0.97	358442	-
AX-77275748	AX-77188283	0.926	25.47	0.858	0.83	0.97	362844	-
AX-77275748	AX-77188285	0.926	25.47	0.858	0.83	0.97	364359	-
AX-77275748	AX-77188300	1	25.86	0.859	0.9	1	374665	-
AX-77275748	AX-77188314	0.848	19.78	0.72	0.73	0.92	386041	-
AX-77275748	AX-77188317	0.923	22.8	0.791	0.81	0.98	393329	-
AX-77275748	AX-77188321	0.846	18.18	0.664	0.72	0.93	397695	-
AX-77275748	AX-77188324	0.852	20.48	0.727	0.73	0.92	399585	-
AX-77275748	AX-77188326	0.852	20.48	0.727	0.73	0.92	401055	-
AX-77275748	AX-77188327	0.852	20.48	0.727	0.73	0.92	402184	-
AX-77275748	AX-77284708	0.852	20.48	0.727	0.73	0.92	408127	-
AX-77275748	AX-77188333	0.852	20.48	0.727	0.73	0.92	416873	-
AX-77275748	AX-77188341	0.852	20.48	0.727	0.73	0.92	430014	-
AX-77275748	AX-80873115	0.838	16.4	0.605	0.7	0.92	442147	-
AX-77275748	AX-77188366	0.919	20.55	0.727	0.79	0.98	449476	-
AX-77275748	AX-77188375	0.846	18.3	0.664	0.72	0.93	454638	-
AX-77275748	AX-77188386	0.838	16.4	0.605	0.7	0.92	464148	-
AX-77275748	AX-77188395	0.915	18.58	0.668	0.78	0.98	476898	-
AX-77275749	AX-77275754	1	32.94	1	0.94	1	6147	823.5
AX-77275749	AX-77275757	1	32.94	1	0.94	1	7864	-
AX-77275749	AX-77275764	1	32.94	1	0.94	1	13657	-
AX-77275749	AX-77275769	1	32.94	1	0.94	1	16781	-
AX-77275749	AX-77275770	1	32.94	1	0.94	1	16949	-
AX-77275749	AX-77275773	1	8.52	0.255	0.79	1	20910	-
AX-77275749	AX-77275774	1	8.52	0.255	0.79	1	21259	-
AX-77275749	AX-80882803	1	8.52	0.255	0.79	1	25258	-
AX-77275749	AX-77275782	1	8.52	0.255	0.79	1	29587	-
AX-77275749	AX-77275790	1	10.79	0.33	0.82	1	33560	-
AX-77275749	AX-77275792	1	10.33	0.322	0.82	1	35136	-
AX-77275749	AX-77275797	1	10.79	0.33	0.82	1	40220	-
AX-77275749	AX-77275803	1	10.79	0.33	0.82	1	45675	-
AX-77275749	AX-77275807	1	32.94	1	0.94	1	47549	-
AX-77275749	AX-77187943	1	32.94	1	0.94	1	58455	-
AX-77275749	AX-77187947	1	32.94	1	0.94	1	61234	-
AX-77275749	AX-77187952	1	32.94	1	0.94	1	63704	-
AX-77275749	AX-80837352	1	10.79	0.33	0.82	1	67983	-
AX-77275749	AX-77187961	1	32.94	1	0.94	1	71568	-
AX-77275749	AX-77187963	1	8.52	0.255	0.79	1	73634	-
AX-77275749	AX-80854359	1	8.52	0.255	0.79	1	92596	-
AX-77275749	AX-77187988	1	8.52	0.255	0.79	1	96746	-
AX-77275749	AX-77187990	1	8.05	0.245	0.78	1	99202	-
AX-77275749	AX-77188001	1	10	0.304	0.81	1	106823	-
AX-77275749	AX-77188013	1	8.52	0.255	0.79	1	115250	-
AX-77275749	AX-77188030	1	10	0.304	0.81	1	127927	-
AX-77275749	AX-77188035	1	10	0.304	0.81	1	130262	-
AX-77275749	AX-77188047	1	8.52	0.255	0.79	1	137661	-
AX-77275749	AX-77188048	1	29.32	0.929	0.92	1	141109	-
AX-77275749	AX-77188058	1	10	0.304	0.81	1	154668	-
AX-77275749	AX-77188077	1	8.52	0.255	0.79	1	170340	-
AX-77275749	AX-80876881	1	10	0.304	0.81	1	178827	-
AX-77275749	AX-77188095	1	10	0.304	0.81	1	181681	-
AX-77275749	AX-77188103	1	8.52	0.255	0.79	1	189523	-
AX-77275749	AX-77188116	1	10	0.304	0.81	1	203323	-
AX-77275749	AX-80853704	1	10	0.304	0.81	1	205383	-
AX-77275749	AX-77188133	1	8.52	0.255	0.79	1	217196	-
AX-77275749	AX-77188151	1	10	0.304	0.81	1	239141	-
AX-77275749	AX-77188157	1	10	0.304	0.81	1	243523	-
AX-77275749	AX-77188167	1	10	0.304	0.81	1	253136	-
AX-77275749	AX-77188170	1	10	0.304	0.81	1	256125	-
AX-77275749	AX-77188177	1	9.69	0.298	0.81	1	261432	-
AX-77275749	AX-80797416	1	10	0.304	0.81	1	268481	-
AX-77275749	AX-77188189	1	10	0.304	0.81	1	270421	-
AX-77275749	AX-77188192	1	10	0.304	0.81	1	275405	-
AX-77275749	AX-77188196	1	29.32	0.929	0.92	1	279084	-
AX-77275749	AX-77188204	1	29.32	0.929	0.92	1	284965	-
AX-77275749	AX-77284704	1	29.32	0.929	0.92	1	288871	-
AX-77275749	AX-77188215	0.926	25.47	0.858	0.83	0.97	297031	-
AX-77275749	AX-80964513	0.924	23.09	0.793	0.81	0.98	308557	-
AX-77275749	AX-77188230	0.924	23.09	0.793	0.81	0.98	312096	-
AX-77275749	AX-80781816	0.926	25.47	0.858	0.83	0.97	315848	-
AX-77275749	AX-77188238	0.926	25.47	0.858	0.83	0.97	320097	-
AX-77275749	AX-77188244	0.924	23.09	0.793	0.81	0.98	326639	-
AX-77275749	AX-77188253	0.926	25.47	0.858	0.83	0.97	334297	-
AX-77275749	AX-77188257	0.924	23.09	0.793	0.81	0.98	338902	-
AX-77275749	AX-77188259	0.924	23.09	0.793	0.81	0.98	341580	-
AX-77275749	AX-77188267	0.924	23.09	0.793	0.81	0.98	345022	-
AX-77275749	AX-77188273	0.926	25.47	0.858	0.83	0.97	349260	-
AX-77275749	AX-77188275	0.926	25.47	0.858	0.83	0.97	351827	-
AX-77275749	AX-77188280	0.926	25.47	0.858	0.83	0.97	356760	-
AX-77275749	AX-77188283	0.926	25.47	0.858	0.83	0.97	361162	-
AX-77275749	AX-77188285	0.926	25.47	0.858	0.83	0.97	362677	-
AX-77275749	AX-77188300	1	25.86	0.859	0.9	1	372983	-
AX-77275749	AX-77188314	0.848	19.78	0.72	0.73	0.92	384359	-
AX-77275749	AX-77188317	0.923	22.8	0.791	0.81	0.98	391647	-
AX-77275749	AX-77188321	0.846	18.18	0.664	0.72	0.93	396013	-
AX-77275749	AX-77188324	0.852	20.48	0.727	0.73	0.92	397903	-
AX-77275749	AX-77188326	0.852	20.48	0.727	0.73	0.92	399373	-
AX-77275749	AX-77188327	0.852	20.48	0.727	0.73	0.92	400502	-
AX-77275749	AX-77284708	0.852	20.48	0.727	0.73	0.92	406445	-
AX-77275749	AX-77188333	0.852	20.48	0.727	0.73	0.92	415191	-
AX-77275749	AX-77188341	0.852	20.48	0.727	0.73	0.92	428332	-
AX-77275749	AX-80873115	0.838	16.4	0.605	0.7	0.92	440465	-
AX-77275749	AX-77188366	0.919	20.55	0.727	0.79	0.98	447794	-
AX-77275749	AX-77188375	0.846	18.3	0.664	0.72	0.93	452956	-
AX-77275749	AX-77188386	0.838	16.4	0.605	0.7	0.92	462466	-
AX-77275749	AX-77188395	0.915	18.58	0.668	0.78	0.98	475216	-
AX-77275754	AX-77275757	1	32.94	1	0.94	1	1717	701.4
AX-77275754	AX-77275764	1	32.94	1	0.94	1	7510	-
AX-77275754	AX-77275769	1	32.94	1	0.94	1	10634	-
AX-77275754	AX-77275770	1	32.94	1	0.94	1	10802	-
AX-77275754	AX-77275773	1	8.52	0.255	0.79	1	14763	-
AX-77275754	AX-77275774	1	8.52	0.255	0.79	1	15112	-
AX-77275754	AX-80882803	1	8.52	0.255	0.79	1	19111	-
AX-77275754	AX-77275782	1	8.52	0.255	0.79	1	23440	-
AX-77275754	AX-77275790	1	10.79	0.33	0.82	1	27413	-
AX-77275754	AX-77275792	1	10.33	0.322	0.82	1	28989	-
AX-77275754	AX-77275797	1	10.79	0.33	0.82	1	34073	-
AX-77275754	AX-77275803	1	10.79	0.33	0.82	1	39528	-
AX-77275754	AX-77275807	1	32.94	1	0.94	1	41402	-
AX-77275754	AX-77187943	1	32.94	1	0.94	1	52308	-
AX-77275754	AX-77187947	1	32.94	1	0.94	1	55087	-
AX-77275754	AX-77187952	1	32.94	1	0.94	1	57557	-
AX-77275754	AX-80837352	1	10.79	0.33	0.82	1	61836	-
AX-77275754	AX-77187961	1	32.94	1	0.94	1	65421	-
AX-77275754	AX-77187963	1	8.52	0.255	0.79	1	67487	-
AX-77275754	AX-80854359	1	8.52	0.255	0.79	1	86449	-
AX-77275754	AX-77187988	1	8.52	0.255	0.79	1	90599	-
AX-77275754	AX-77187990	1	8.05	0.245	0.78	1	93055	-
AX-77275754	AX-77188001	1	10	0.304	0.81	1	100676	-
AX-77275754	AX-77188013	1	8.52	0.255	0.79	1	109103	-
AX-77275754	AX-77188030	1	10	0.304	0.81	1	121780	-
AX-77275754	AX-77188035	1	10	0.304	0.81	1	124115	-
AX-77275754	AX-77188047	1	8.52	0.255	0.79	1	131514	-
AX-77275754	AX-77188048	1	29.32	0.929	0.92	1	134962	-
AX-77275754	AX-77188058	1	10	0.304	0.81	1	148521	-
AX-77275754	AX-77188077	1	8.52	0.255	0.79	1	164193	-
AX-77275754	AX-80876881	1	10	0.304	0.81	1	172680	-
AX-77275754	AX-77188095	1	10	0.304	0.81	1	175534	-
AX-77275754	AX-77188103	1	8.52	0.255	0.79	1	183376	-
AX-77275754	AX-77188116	1	10	0.304	0.81	1	197176	-
AX-77275754	AX-80853704	1	10	0.304	0.81	1	199236	-
AX-77275754	AX-77188133	1	8.52	0.255	0.79	1	211049	-
AX-77275754	AX-77188151	1	10	0.304	0.81	1	232994	-
AX-77275754	AX-77188157	1	10	0.304	0.81	1	237376	-
AX-77275754	AX-77188167	1	10	0.304	0.81	1	246989	-
AX-77275754	AX-77188170	1	10	0.304	0.81	1	249978	-
AX-77275754	AX-77188177	1	9.69	0.298	0.81	1	255285	-
AX-77275754	AX-80797416	1	10	0.304	0.81	1	262334	-
AX-77275754	AX-77188189	1	10	0.304	0.81	1	264274	-
AX-77275754	AX-77188192	1	10	0.304	0.81	1	269258	-
AX-77275754	AX-77188196	1	29.32	0.929	0.92	1	272937	-
AX-77275754	AX-77188204	1	29.32	0.929	0.92	1	278818	-
AX-77275754	AX-77284704	1	29.32	0.929	0.92	1	282724	-
AX-77275754	AX-77188215	0.926	25.47	0.858	0.83	0.97	290884	-
AX-77275754	AX-80964513	0.924	23.09	0.793	0.81	0.98	302410	-
AX-77275754	AX-77188230	0.924	23.09	0.793	0.81	0.98	305949	-
AX-77275754	AX-80781816	0.926	25.47	0.858	0.83	0.97	309701	-
AX-77275754	AX-77188238	0.926	25.47	0.858	0.83	0.97	313950	-
AX-77275754	AX-77188244	0.924	23.09	0.793	0.81	0.98	320492	-
AX-77275754	AX-77188253	0.926	25.47	0.858	0.83	0.97	328150	-
AX-77275754	AX-77188257	0.924	23.09	0.793	0.81	0.98	332755	-
AX-77275754	AX-77188259	0.924	23.09	0.793	0.81	0.98	335433	-
AX-77275754	AX-77188267	0.924	23.09	0.793	0.81	0.98	338875	-
AX-77275754	AX-77188273	0.926	25.47	0.858	0.83	0.97	343113	-
AX-77275754	AX-77188275	0.926	25.47	0.858	0.83	0.97	345680	-
AX-77275754	AX-77188280	0.926	25.47	0.858	0.83	0.97	350613	-
AX-77275754	AX-77188283	0.926	25.47	0.858	0.83	0.97	355015	-
AX-77275754	AX-77188285	0.926	25.47	0.858	0.83	0.97	356530	-
AX-77275754	AX-77188300	1	25.86	0.859	0.9	1	366836	-
AX-77275754	AX-77188314	0.848	19.78	0.72	0.73	0.92	378212	-
AX-77275754	AX-77188317	0.923	22.8	0.791	0.81	0.98	385500	-
AX-77275754	AX-77188321	0.846	18.18	0.664	0.72	0.93	389866	-
AX-77275754	AX-77188324	0.852	20.48	0.727	0.73	0.92	391756	-
AX-77275754	AX-77188326	0.852	20.48	0.727	0.73	0.92	393226	-
AX-77275754	AX-77188327	0.852	20.48	0.727	0.73	0.92	394355	-
AX-77275754	AX-77284708	0.852	20.48	0.727	0.73	0.92	400298	-
AX-77275754	AX-77188333	0.852	20.48	0.727	0.73	0.92	409044	-
AX-77275754	AX-77188341	0.852	20.48	0.727	0.73	0.92	422185	-
AX-77275754	AX-80873115	0.838	16.4	0.605	0.7	0.92	434318	-
AX-77275754	AX-77188366	0.919	20.55	0.727	0.79	0.98	441647	-
AX-77275754	AX-77188375	0.846	18.3	0.664	0.72	0.93	446809	-
AX-77275754	AX-77188386	0.838	16.4	0.605	0.7	0.92	456319	-
AX-77275754	AX-77188395	0.915	18.58	0.668	0.78	0.98	469069	-
AX-77275757	AX-77275764	1	32.94	1	0.94	1	5793	579.3
AX-77275757	AX-77275769	1	32.94	1	0.94	1	8917	-
AX-77275757	AX-77275770	1	32.94	1	0.94	1	9085	-
AX-77275757	AX-77275773	1	8.52	0.255	0.79	1	13046	-
AX-77275757	AX-77275774	1	8.52	0.255	0.79	1	13395	-
AX-77275757	AX-80882803	1	8.52	0.255	0.79	1	17394	-
AX-77275757	AX-77275782	1	8.52	0.255	0.79	1	21723	-
AX-77275757	AX-77275790	1	10.79	0.33	0.82	1	25696	-
AX-77275757	AX-77275792	1	10.33	0.322	0.82	1	27272	-
AX-77275757	AX-77275797	1	10.79	0.33	0.82	1	32356	-
AX-77275757	AX-77275803	1	10.79	0.33	0.82	1	37811	-
AX-77275757	AX-77275807	1	32.94	1	0.94	1	39685	-
AX-77275757	AX-77187943	1	32.94	1	0.94	1	50591	-
AX-77275757	AX-77187947	1	32.94	1	0.94	1	53370	-
AX-77275757	AX-77187952	1	32.94	1	0.94	1	55840	-
AX-77275757	AX-80837352	1	10.79	0.33	0.82	1	60119	-
AX-77275757	AX-77187961	1	32.94	1	0.94	1	63704	-
AX-77275757	AX-77187963	1	8.52	0.255	0.79	1	65770	-
AX-77275757	AX-80854359	1	8.52	0.255	0.79	1	84732	-
AX-77275757	AX-77187988	1	8.52	0.255	0.79	1	88882	-
AX-77275757	AX-77187990	1	8.05	0.245	0.78	1	91338	-
AX-77275757	AX-77188001	1	10	0.304	0.81	1	98959	-
AX-77275757	AX-77188013	1	8.52	0.255	0.79	1	107386	-
AX-77275757	AX-77188030	1	10	0.304	0.81	1	120063	-
AX-77275757	AX-77188035	1	10	0.304	0.81	1	122398	-
AX-77275757	AX-77188047	1	8.52	0.255	0.79	1	129797	-
AX-77275757	AX-77188048	1	29.32	0.929	0.92	1	133245	-
AX-77275757	AX-77188058	1	10	0.304	0.81	1	146804	-
AX-77275757	AX-77188077	1	8.52	0.255	0.79	1	162476	-
AX-77275757	AX-80876881	1	10	0.304	0.81	1	170963	-
AX-77275757	AX-77188095	1	10	0.304	0.81	1	173817	-
AX-77275757	AX-77188103	1	8.52	0.255	0.79	1	181659	-
AX-77275757	AX-77188116	1	10	0.304	0.81	1	195459	-
AX-77275757	AX-80853704	1	10	0.304	0.81	1	197519	-
AX-77275757	AX-77188133	1	8.52	0.255	0.79	1	209332	-
AX-77275757	AX-77188151	1	10	0.304	0.81	1	231277	-
AX-77275757	AX-77188157	1	10	0.304	0.81	1	235659	-
AX-77275757	AX-77188167	1	10	0.304	0.81	1	245272	-
AX-77275757	AX-77188170	1	10	0.304	0.81	1	248261	-
AX-77275757	AX-77188177	1	9.69	0.298	0.81	1	253568	-
AX-77275757	AX-80797416	1	10	0.304	0.81	1	260617	-
AX-77275757	AX-77188189	1	10	0.304	0.81	1	262557	-
AX-77275757	AX-77188192	1	10	0.304	0.81	1	267541	-
AX-77275757	AX-77188196	1	29.32	0.929	0.92	1	271220	-
AX-77275757	AX-77188204	1	29.32	0.929	0.92	1	277101	-
AX-77275757	AX-77284704	1	29.32	0.929	0.92	1	281007	-
AX-77275757	AX-77188215	0.926	25.47	0.858	0.83	0.97	289167	-
AX-77275757	AX-80964513	0.924	23.09	0.793	0.81	0.98	300693	-
AX-77275757	AX-77188230	0.924	23.09	0.793	0.81	0.98	304232	-
AX-77275757	AX-80781816	0.926	25.47	0.858	0.83	0.97	307984	-
AX-77275757	AX-77188238	0.926	25.47	0.858	0.83	0.97	312233	-
AX-77275757	AX-77188244	0.924	23.09	0.793	0.81	0.98	318775	-
AX-77275757	AX-77188253	0.926	25.47	0.858	0.83	0.97	326433	-
AX-77275757	AX-77188257	0.924	23.09	0.793	0.81	0.98	331038	-
AX-77275757	AX-77188259	0.924	23.09	0.793	0.81	0.98	333716	-
AX-77275757	AX-77188267	0.924	23.09	0.793	0.81	0.98	337158	-
AX-77275757	AX-77188273	0.926	25.47	0.858	0.83	0.97	341396	-
AX-77275757	AX-77188275	0.926	25.47	0.858	0.83	0.97	343963	-
AX-77275757	AX-77188280	0.926	25.47	0.858	0.83	0.97	348896	-
AX-77275757	AX-77188283	0.926	25.47	0.858	0.83	0.97	353298	-
AX-77275757	AX-77188285	0.926	25.47	0.858	0.83	0.97	354813	-
AX-77275757	AX-77188300	1	25.86	0.859	0.9	1	365119	-
AX-77275757	AX-77188314	0.848	19.78	0.72	0.73	0.92	376495	-
AX-77275757	AX-77188317	0.923	22.8	0.791	0.81	0.98	383783	-
AX-77275757	AX-77188321	0.846	18.18	0.664	0.72	0.93	388149	-
AX-77275757	AX-77188324	0.852	20.48	0.727	0.73	0.92	390039	-
AX-77275757	AX-77188326	0.852	20.48	0.727	0.73	0.92	391509	-
AX-77275757	AX-77188327	0.852	20.48	0.727	0.73	0.92	392638	-
AX-77275757	AX-77284708	0.852	20.48	0.727	0.73	0.92	398581	-
AX-77275757	AX-77188333	0.852	20.48	0.727	0.73	0.92	407327	-
AX-77275757	AX-77188341	0.852	20.48	0.727	0.73	0.92	420468	-
AX-77275757	AX-80873115	0.838	16.4	0.605	0.7	0.92	432601	-
AX-77275757	AX-77188366	0.919	20.55	0.727	0.79	0.98	439930	-
AX-77275757	AX-77188375	0.846	18.3	0.664	0.72	0.93	445092	-
AX-77275757	AX-77188386	0.838	16.4	0.605	0.7	0.92	454602	-
AX-77275757	AX-77188395	0.915	18.58	0.668	0.78	0.98	467352	-
AX-77275764	AX-77275769	1	32.94	1	0.94	1	3124	457.2
AX-77275764	AX-77275770	1	32.94	1	0.94	1	3292	-
AX-77275764	AX-77275773	1	8.52	0.255	0.79	1	7253	-
AX-77275764	AX-77275774	1	8.52	0.255	0.79	1	7602	-
AX-77275764	AX-80882803	1	8.52	0.255	0.79	1	11601	-
AX-77275764	AX-77275782	1	8.52	0.255	0.79	1	15930	-
AX-77275764	AX-77275790	1	10.79	0.33	0.82	1	19903	-
AX-77275764	AX-77275792	1	10.33	0.322	0.82	1	21479	-
AX-77275764	AX-77275797	1	10.79	0.33	0.82	1	26563	-
AX-77275764	AX-77275803	1	10.79	0.33	0.82	1	32018	-
AX-77275764	AX-77275807	1	32.94	1	0.94	1	33892	-
AX-77275764	AX-77187943	1	32.94	1	0.94	1	44798	-
AX-77275764	AX-77187947	1	32.94	1	0.94	1	47577	-
AX-77275764	AX-77187952	1	32.94	1	0.94	1	50047	-
AX-77275764	AX-80837352	1	10.79	0.33	0.82	1	54326	-
AX-77275764	AX-77187961	1	32.94	1	0.94	1	57911	-
AX-77275764	AX-77187963	1	8.52	0.255	0.79	1	59977	-
AX-77275764	AX-80854359	1	8.52	0.255	0.79	1	78939	-
AX-77275764	AX-77187988	1	8.52	0.255	0.79	1	83089	-
AX-77275764	AX-77187990	1	8.05	0.245	0.78	1	85545	-
AX-77275764	AX-77188001	1	10	0.304	0.81	1	93166	-
AX-77275764	AX-77188013	1	8.52	0.255	0.79	1	101593	-
AX-77275764	AX-77188030	1	10	0.304	0.81	1	114270	-
AX-77275764	AX-77188035	1	10	0.304	0.81	1	116605	-
AX-77275764	AX-77188047	1	8.52	0.255	0.79	1	124004	-
AX-77275764	AX-77188048	1	29.32	0.929	0.92	1	127452	-
AX-77275764	AX-77188058	1	10	0.304	0.81	1	141011	-
AX-77275764	AX-77188077	1	8.52	0.255	0.79	1	156683	-
AX-77275764	AX-80876881	1	10	0.304	0.81	1	165170	-
AX-77275764	AX-77188095	1	10	0.304	0.81	1	168024	-
AX-77275764	AX-77188103	1	8.52	0.255	0.79	1	175866	-
AX-77275764	AX-77188116	1	10	0.304	0.81	1	189666	-
AX-77275764	AX-80853704	1	10	0.304	0.81	1	191726	-
AX-77275764	AX-77188133	1	8.52	0.255	0.79	1	203539	-
AX-77275764	AX-77188151	1	10	0.304	0.81	1	225484	-
AX-77275764	AX-77188157	1	10	0.304	0.81	1	229866	-
AX-77275764	AX-77188167	1	10	0.304	0.81	1	239479	-
AX-77275764	AX-77188170	1	10	0.304	0.81	1	242468	-
AX-77275764	AX-77188177	1	9.69	0.298	0.81	1	247775	-
AX-77275764	AX-80797416	1	10	0.304	0.81	1	254824	-
AX-77275764	AX-77188189	1	10	0.304	0.81	1	256764	-
AX-77275764	AX-77188192	1	10	0.304	0.81	1	261748	-
AX-77275764	AX-77188196	1	29.32	0.929	0.92	1	265427	-
AX-77275764	AX-77188204	1	29.32	0.929	0.92	1	271308	-
AX-77275764	AX-77284704	1	29.32	0.929	0.92	1	275214	-
AX-77275764	AX-77188215	0.926	25.47	0.858	0.83	0.97	283374	-
AX-77275764	AX-80964513	0.924	23.09	0.793	0.81	0.98	294900	-
AX-77275764	AX-77188230	0.924	23.09	0.793	0.81	0.98	298439	-
AX-77275764	AX-80781816	0.926	25.47	0.858	0.83	0.97	302191	-
AX-77275764	AX-77188238	0.926	25.47	0.858	0.83	0.97	306440	-
AX-77275764	AX-77188244	0.924	23.09	0.793	0.81	0.98	312982	-
AX-77275764	AX-77188253	0.926	25.47	0.858	0.83	0.97	320640	-
AX-77275764	AX-77188257	0.924	23.09	0.793	0.81	0.98	325245	-
AX-77275764	AX-77188259	0.924	23.09	0.793	0.81	0.98	327923	-
AX-77275764	AX-77188267	0.924	23.09	0.793	0.81	0.98	331365	-
AX-77275764	AX-77188273	0.926	25.47	0.858	0.83	0.97	335603	-
AX-77275764	AX-77188275	0.926	25.47	0.858	0.83	0.97	338170	-
AX-77275764	AX-77188280	0.926	25.47	0.858	0.83	0.97	343103	-
AX-77275764	AX-77188283	0.926	25.47	0.858	0.83	0.97	347505	-
AX-77275764	AX-77188285	0.926	25.47	0.858	0.83	0.97	349020	-
AX-77275764	AX-77188300	1	25.86	0.859	0.9	1	359326	-
AX-77275764	AX-77188314	0.848	19.78	0.72	0.73	0.92	370702	-
AX-77275764	AX-77188317	0.923	22.8	0.791	0.81	0.98	377990	-
AX-77275764	AX-77188321	0.846	18.18	0.664	0.72	0.93	382356	-
AX-77275764	AX-77188324	0.852	20.48	0.727	0.73	0.92	384246	-
AX-77275764	AX-77188326	0.852	20.48	0.727	0.73	0.92	385716	-
AX-77275764	AX-77188327	0.852	20.48	0.727	0.73	0.92	386845	-
AX-77275764	AX-77284708	0.852	20.48	0.727	0.73	0.92	392788	-
AX-77275764	AX-77188333	0.852	20.48	0.727	0.73	0.92	401534	-
AX-77275764	AX-77188341	0.852	20.48	0.727	0.73	0.92	414675	-
AX-77275764	AX-80873115	0.838	16.4	0.605	0.7	0.92	426808	-
AX-77275764	AX-77188366	0.919	20.55	0.727	0.79	0.98	434137	-
AX-77275764	AX-77188375	0.846	18.3	0.664	0.72	0.93	439299	-
AX-77275764	AX-77188386	0.838	16.4	0.605	0.7	0.92	448809	-
AX-77275764	AX-77188395	0.915	18.58	0.668	0.78	0.98	461559	-
AX-77275769	AX-77275770	1	32.94	1	0.94	1	168	335.1
AX-77275769	AX-77275773	1	8.52	0.255	0.79	1	4129	-
AX-77275769	AX-77275774	1	8.52	0.255	0.79	1	4478	-
AX-77275769	AX-80882803	1	8.52	0.255	0.79	1	8477	-
AX-77275769	AX-77275782	1	8.52	0.255	0.79	1	12806	-
AX-77275769	AX-77275790	1	10.79	0.33	0.82	1	16779	-
AX-77275769	AX-77275792	1	10.33	0.322	0.82	1	18355	-
AX-77275769	AX-77275797	1	10.79	0.33	0.82	1	23439	-
AX-77275769	AX-77275803	1	10.79	0.33	0.82	1	28894	-
AX-77275769	AX-77275807	1	32.94	1	0.94	1	30768	-
AX-77275769	AX-77187943	1	32.94	1	0.94	1	41674	-
AX-77275769	AX-77187947	1	32.94	1	0.94	1	44453	-
AX-77275769	AX-77187952	1	32.94	1	0.94	1	46923	-
AX-77275769	AX-80837352	1	10.79	0.33	0.82	1	51202	-
AX-77275769	AX-77187961	1	32.94	1	0.94	1	54787	-
AX-77275769	AX-77187963	1	8.52	0.255	0.79	1	56853	-
AX-77275769	AX-80854359	1	8.52	0.255	0.79	1	75815	-
AX-77275769	AX-77187988	1	8.52	0.255	0.79	1	79965	-
AX-77275769	AX-77187990	1	8.05	0.245	0.78	1	82421	-
AX-77275769	AX-77188001	1	10	0.304	0.81	1	90042	-
AX-77275769	AX-77188013	1	8.52	0.255	0.79	1	98469	-
AX-77275769	AX-77188030	1	10	0.304	0.81	1	111146	-
AX-77275769	AX-77188035	1	10	0.304	0.81	1	113481	-
AX-77275769	AX-77188047	1	8.52	0.255	0.79	1	120880	-
AX-77275769	AX-77188048	1	29.32	0.929	0.92	1	124328	-
AX-77275769	AX-77188058	1	10	0.304	0.81	1	137887	-
AX-77275769	AX-77188077	1	8.52	0.255	0.79	1	153559	-
AX-77275769	AX-80876881	1	10	0.304	0.81	1	162046	-
AX-77275769	AX-77188095	1	10	0.304	0.81	1	164900	-
AX-77275769	AX-77188103	1	8.52	0.255	0.79	1	172742	-
AX-77275769	AX-77188116	1	10	0.304	0.81	1	186542	-
AX-77275769	AX-80853704	1	10	0.304	0.81	1	188602	-
AX-77275769	AX-77188133	1	8.52	0.255	0.79	1	200415	-
AX-77275769	AX-77188151	1	10	0.304	0.81	1	222360	-
AX-77275769	AX-77188157	1	10	0.304	0.81	1	226742	-
AX-77275769	AX-77188167	1	10	0.304	0.81	1	236355	-
AX-77275769	AX-77188170	1	10	0.304	0.81	1	239344	-
AX-77275769	AX-77188177	1	9.69	0.298	0.81	1	244651	-
AX-77275769	AX-80797416	1	10	0.304	0.81	1	251700	-
AX-77275769	AX-77188189	1	10	0.304	0.81	1	253640	-
AX-77275769	AX-77188192	1	10	0.304	0.81	1	258624	-
AX-77275769	AX-77188196	1	29.32	0.929	0.92	1	262303	-
AX-77275769	AX-77188204	1	29.32	0.929	0.92	1	268184	-
AX-77275769	AX-77284704	1	29.32	0.929	0.92	1	272090	-
AX-77275769	AX-77188215	0.926	25.47	0.858	0.83	0.97	280250	-
AX-77275769	AX-80964513	0.924	23.09	0.793	0.81	0.98	291776	-
AX-77275769	AX-77188230	0.924	23.09	0.793	0.81	0.98	295315	-
AX-77275769	AX-80781816	0.926	25.47	0.858	0.83	0.97	299067	-
AX-77275769	AX-77188238	0.926	25.47	0.858	0.83	0.97	303316	-
AX-77275769	AX-77188244	0.924	23.09	0.793	0.81	0.98	309858	-
AX-77275769	AX-77188253	0.926	25.47	0.858	0.83	0.97	317516	-
AX-77275769	AX-77188257	0.924	23.09	0.793	0.81	0.98	322121	-
AX-77275769	AX-77188259	0.924	23.09	0.793	0.81	0.98	324799	-
AX-77275769	AX-77188267	0.924	23.09	0.793	0.81	0.98	328241	-
AX-77275769	AX-77188273	0.926	25.47	0.858	0.83	0.97	332479	-
AX-77275769	AX-77188275	0.926	25.47	0.858	0.83	0.97	335046	-
AX-77275769	AX-77188280	0.926	25.47	0.858	0.83	0.97	339979	-
AX-77275769	AX-77188283	0.926	25.47	0.858	0.83	0.97	344381	-
AX-77275769	AX-77188285	0.926	25.47	0.858	0.83	0.97	345896	-
AX-77275769	AX-77188300	1	25.86	0.859	0.9	1	356202	-
AX-77275769	AX-77188314	0.848	19.78	0.72	0.73	0.92	367578	-
AX-77275769	AX-77188317	0.923	22.8	0.791	0.81	0.98	374866	-
AX-77275769	AX-77188321	0.846	18.18	0.664	0.72	0.93	379232	-
AX-77275769	AX-77188324	0.852	20.48	0.727	0.73	0.92	381122	-
AX-77275769	AX-77188326	0.852	20.48	0.727	0.73	0.92	382592	-
AX-77275769	AX-77188327	0.852	20.48	0.727	0.73	0.92	383721	-
AX-77275769	AX-77284708	0.852	20.48	0.727	0.73	0.92	389664	-
AX-77275769	AX-77188333	0.852	20.48	0.727	0.73	0.92	398410	-
AX-77275769	AX-77188341	0.852	20.48	0.727	0.73	0.92	411551	-
AX-77275769	AX-80873115	0.838	16.4	0.605	0.7	0.92	423684	-
AX-77275769	AX-77188366	0.919	20.55	0.727	0.79	0.98	431013	-
AX-77275769	AX-77188375	0.846	18.3	0.664	0.72	0.93	436175	-
AX-77275769	AX-77188386	0.838	16.4	0.605	0.7	0.92	445685	-
AX-77275769	AX-77188395	0.915	18.58	0.668	0.78	0.98	458435	-
AX-77275769	AX-77188442	0.841	17.6	0.656	0.71	0.92	497569	-
AX-77275770	AX-77275773	1	8.52	0.255	0.79	1	3961	224.35
AX-77275770	AX-77275774	1	8.52	0.255	0.79	1	4310	-
AX-77275770	AX-80882803	1	8.52	0.255	0.79	1	8309	-
AX-77275770	AX-77275782	1	8.52	0.255	0.79	1	12638	-
AX-77275770	AX-77275790	1	10.79	0.33	0.82	1	16611	-
AX-77275770	AX-77275792	1	10.33	0.322	0.82	1	18187	-
AX-77275770	AX-77275797	1	10.79	0.33	0.82	1	23271	-
AX-77275770	AX-77275803	1	10.79	0.33	0.82	1	28726	-
AX-77275770	AX-77275807	1	32.94	1	0.94	1	30600	-
AX-77275770	AX-77187943	1	32.94	1	0.94	1	41506	-
AX-77275770	AX-77187947	1	32.94	1	0.94	1	44285	-
AX-77275770	AX-77187952	1	32.94	1	0.94	1	46755	-
AX-77275770	AX-80837352	1	10.79	0.33	0.82	1	51034	-
AX-77275770	AX-77187961	1	32.94	1	0.94	1	54619	-
AX-77275770	AX-77187963	1	8.52	0.255	0.79	1	56685	-
AX-77275770	AX-80854359	1	8.52	0.255	0.79	1	75647	-
AX-77275770	AX-77187988	1	8.52	0.255	0.79	1	79797	-
AX-77275770	AX-77187990	1	8.05	0.245	0.78	1	82253	-
AX-77275770	AX-77188001	1	10	0.304	0.81	1	89874	-
AX-77275770	AX-77188013	1	8.52	0.255	0.79	1	98301	-
AX-77275770	AX-77188030	1	10	0.304	0.81	1	110978	-
AX-77275770	AX-77188035	1	10	0.304	0.81	1	113313	-
AX-77275770	AX-77188047	1	8.52	0.255	0.79	1	120712	-
AX-77275770	AX-77188048	1	29.32	0.929	0.92	1	124160	-
AX-77275770	AX-77188058	1	10	0.304	0.81	1	137719	-
AX-77275770	AX-77188077	1	8.52	0.255	0.79	1	153391	-
AX-77275770	AX-80876881	1	10	0.304	0.81	1	161878	-
AX-77275770	AX-77188095	1	10	0.304	0.81	1	164732	-
AX-77275770	AX-77188103	1	8.52	0.255	0.79	1	172574	-
AX-77275770	AX-77188116	1	10	0.304	0.81	1	186374	-
AX-77275770	AX-80853704	1	10	0.304	0.81	1	188434	-
AX-77275770	AX-77188133	1	8.52	0.255	0.79	1	200247	-
AX-77275770	AX-77188151	1	10	0.304	0.81	1	222192	-
AX-77275770	AX-77188157	1	10	0.304	0.81	1	226574	-
AX-77275770	AX-77188167	1	10	0.304	0.81	1	236187	-
AX-77275770	AX-77188170	1	10	0.304	0.81	1	239176	-
AX-77275770	AX-77188177	1	9.69	0.298	0.81	1	244483	-
AX-77275770	AX-80797416	1	10	0.304	0.81	1	251532	-
AX-77275770	AX-77188189	1	10	0.304	0.81	1	253472	-
AX-77275770	AX-77188192	1	10	0.304	0.81	1	258456	-
AX-77275770	AX-77188196	1	29.32	0.929	0.92	1	262135	-
AX-77275770	AX-77188204	1	29.32	0.929	0.92	1	268016	-
AX-77275770	AX-77284704	1	29.32	0.929	0.92	1	271922	-
AX-77275770	AX-77188215	0.926	25.47	0.858	0.83	0.97	280082	-
AX-77275770	AX-80964513	0.924	23.09	0.793	0.81	0.98	291608	-
AX-77275770	AX-77188230	0.924	23.09	0.793	0.81	0.98	295147	-
AX-77275770	AX-80781816	0.926	25.47	0.858	0.83	0.97	298899	-
AX-77275770	AX-77188238	0.926	25.47	0.858	0.83	0.97	303148	-
AX-77275770	AX-77188244	0.924	23.09	0.793	0.81	0.98	309690	-
AX-77275770	AX-77188253	0.926	25.47	0.858	0.83	0.97	317348	-
AX-77275770	AX-77188257	0.924	23.09	0.793	0.81	0.98	321953	-
AX-77275770	AX-77188259	0.924	23.09	0.793	0.81	0.98	324631	-
AX-77275770	AX-77188267	0.924	23.09	0.793	0.81	0.98	328073	-
AX-77275770	AX-77188273	0.926	25.47	0.858	0.83	0.97	332311	-
AX-77275770	AX-77188275	0.926	25.47	0.858	0.83	0.97	334878	-
AX-77275770	AX-77188280	0.926	25.47	0.858	0.83	0.97	339811	-
AX-77275770	AX-77188283	0.926	25.47	0.858	0.83	0.97	344213	-
AX-77275770	AX-77188285	0.926	25.47	0.858	0.83	0.97	345728	-
AX-77275770	AX-77188300	1	25.86	0.859	0.9	1	356034	-
AX-77275770	AX-77188314	0.848	19.78	0.72	0.73	0.92	367410	-
AX-77275770	AX-77188317	0.923	22.8	0.791	0.81	0.98	374698	-
AX-77275770	AX-77188321	0.846	18.18	0.664	0.72	0.93	379064	-
AX-77275770	AX-77188324	0.852	20.48	0.727	0.73	0.92	380954	-
AX-77275770	AX-77188326	0.852	20.48	0.727	0.73	0.92	382424	-
AX-77275770	AX-77188327	0.852	20.48	0.727	0.73	0.92	383553	-
AX-77275770	AX-77284708	0.852	20.48	0.727	0.73	0.92	389496	-
AX-77275770	AX-77188333	0.852	20.48	0.727	0.73	0.92	398242	-
AX-77275770	AX-77188341	0.852	20.48	0.727	0.73	0.92	411383	-
AX-77275770	AX-80873115	0.838	16.4	0.605	0.7	0.92	423516	-
AX-77275770	AX-77188366	0.919	20.55	0.727	0.79	0.98	430845	-
AX-77275770	AX-77188375	0.846	18.3	0.664	0.72	0.93	436007	-
AX-77275770	AX-77188386	0.838	16.4	0.605	0.7	0.92	445517	-
AX-77275770	AX-77188395	0.915	18.58	0.668	0.78	0.98	458267	-
AX-77275770	AX-77188442	0.841	17.6	0.656	0.71	0.92	497401	-
AX-77275773	AX-77275774	1	28.27	1	0.93	1	349	283.5
AX-77275773	AX-80882803	1	28.27	1	0.93	1	4348	-
AX-77275773	AX-77275782	1	28.27	1	0.93	1	8677	-
AX-77275773	AX-77275790	1	6.12	0.173	0.73	1	12650	-
AX-77275773	AX-77275792	1	5.85	0.168	0.72	1	14226	-
AX-77275773	AX-77275797	1	6.12	0.173	0.73	1	19310	-
AX-77275773	AX-77275803	1	6.12	0.173	0.73	1	24765	-
AX-77275773	AX-77275807	1	8.52	0.255	0.79	1	26639	-
AX-77275773	AX-77187943	1	8.52	0.255	0.79	1	37545	-
AX-77275773	AX-77187947	1	8.52	0.255	0.79	1	40324	-
AX-77275773	AX-77187952	1	8.52	0.255	0.79	1	42794	-
AX-77275773	AX-80837352	1	6.12	0.173	0.73	1	47073	-
AX-77275773	AX-77187961	1	8.52	0.255	0.79	1	50658	-
AX-77275773	AX-77187963	1	28.27	1	0.93	1	52724	-
AX-77275773	AX-80854359	1	28.27	1	0.93	1	71686	-
AX-77275773	AX-77187988	1	28.27	1	0.93	1	75836	-
AX-77275773	AX-77187990	1	27.1	1	0.93	1	78292	-
AX-77275773	AX-77188001	1	5.7	0.159	0.72	1	85913	-
AX-77275773	AX-77188013	1	28.27	1	0.93	1	94340	-
AX-77275773	AX-77188030	1	5.7	0.159	0.72	1	107017	-
AX-77275773	AX-77188035	1	5.7	0.159	0.72	1	109352	-
AX-77275773	AX-77188047	1	28.27	1	0.93	1	116751	-
AX-77275773	AX-77188048	1	9.05	0.274	0.8	1	120199	-
AX-77275773	AX-77188058	1	5.7	0.159	0.72	1	133758	-
AX-77275773	AX-77188077	1	28.27	1	0.93	1	149430	-
AX-77275773	AX-80876881	1	5.7	0.159	0.72	1	157917	-
AX-77275773	AX-77188095	1	5.7	0.159	0.72	1	160771	-
AX-77275773	AX-77188103	1	28.27	1	0.93	1	168613	-
AX-77275773	AX-77188116	1	5.7	0.159	0.72	1	182413	-
AX-77275773	AX-80853704	1	5.7	0.159	0.72	1	184473	-
AX-77275773	AX-77188133	1	28.27	1	0.93	1	196286	-
AX-77275773	AX-77188151	1	5.7	0.159	0.72	1	218231	-
AX-77275773	AX-77188157	1	5.7	0.159	0.72	1	222613	-
AX-77275773	AX-77188167	1	5.7	0.159	0.72	1	232226	-
AX-77275773	AX-77188170	1	5.7	0.159	0.72	1	235215	-
AX-77275773	AX-77188177	1	5.85	0.168	0.72	1	240522	-
AX-77275773	AX-80797416	1	5.7	0.159	0.72	1	247571	-
AX-77275773	AX-77188189	1	5.7	0.159	0.72	1	249511	-
AX-77275773	AX-77188192	1	5.7	0.159	0.72	1	254495	-
AX-77275773	AX-77188196	1	9.05	0.274	0.8	1	258174	-
AX-77275773	AX-77188204	1	9.05	0.274	0.8	1	264055	-
AX-77275773	AX-77284704	1	9.05	0.274	0.8	1	267961	-
AX-77275773	AX-77188215	1	8.52	0.255	0.79	1	276121	-
AX-77275773	AX-80964513	1	9.05	0.274	0.8	1	287647	-
AX-77275773	AX-77188230	1	9.05	0.274	0.8	1	291186	-
AX-77275773	AX-80781816	1	8.52	0.255	0.79	1	294938	-
AX-77275773	AX-77188238	1	8.52	0.255	0.79	1	299187	-
AX-77275773	AX-77188244	1	9.05	0.274	0.8	1	305729	-
AX-77275773	AX-77188253	1	8.52	0.255	0.79	1	313387	-
AX-77275773	AX-77188257	1	9.05	0.274	0.8	1	317992	-
AX-77275773	AX-77188259	1	9.05	0.274	0.8	1	320670	-
AX-77275773	AX-77188267	1	9.05	0.274	0.8	1	324112	-
AX-77275773	AX-77188273	1	8.52	0.255	0.79	1	328350	-
AX-77275773	AX-77188275	1	8.52	0.255	0.79	1	330917	-
AX-77275773	AX-77188280	1	8.52	0.255	0.79	1	335850	-
AX-77275773	AX-77188283	1	8.52	0.255	0.79	1	340252	-
AX-77275773	AX-77188285	1	8.52	0.255	0.79	1	341767	-
AX-77275773	AX-77188300	1	7.73	0.232	0.77	1	352073	-
AX-77275773	AX-77188314	1	8.24	0.25	0.78	1	363449	-
AX-77275773	AX-77188317	1	8	0.237	0.78	1	370737	-
AX-77275773	AX-77188321	0.847	5.84	0.208	0.59	0.95	375103	-
AX-77275773	AX-77188324	1	8.52	0.255	0.79	1	376993	-
AX-77275773	AX-77188326	1	8.52	0.255	0.79	1	378463	-
AX-77275773	AX-77188327	1	8.52	0.255	0.79	1	379592	-
AX-77275773	AX-77284708	1	8.52	0.255	0.79	1	385535	-
AX-77275773	AX-77188333	1	8.52	0.255	0.79	1	394281	-
AX-77275773	AX-77188341	1	8.52	0.255	0.79	1	407422	-
AX-77275773	AX-80873115	1	7.51	0.22	0.77	1	419555	-
AX-77275773	AX-77188366	1	7.51	0.22	0.77	1	426884	-
AX-77275773	AX-77188375	1	8	0.237	0.78	1	432046	-
AX-77275773	AX-77188386	1	7.51	0.22	0.77	1	441556	-
AX-77275773	AX-77188395	1	7.03	0.203	0.76	1	454306	-
AX-77275773	AX-77188442	1	7.73	0.232	0.77	1	493440	-
AX-77275773	AX-77188446	1	7.23	0.214	0.76	1	496953	-
AX-77275774	AX-80882803	1	28.27	1	0.93	1	3999	296.11
AX-77275774	AX-77275782	1	28.27	1	0.93	1	8328	-
AX-77275774	AX-77275790	1	6.12	0.173	0.73	1	12301	-
AX-77275774	AX-77275792	1	5.85	0.168	0.72	1	13877	-
AX-77275774	AX-77275797	1	6.12	0.173	0.73	1	18961	-
AX-77275774	AX-77275803	1	6.12	0.173	0.73	1	24416	-
AX-77275774	AX-77275807	1	8.52	0.255	0.79	1	26290	-
AX-77275774	AX-77187943	1	8.52	0.255	0.79	1	37196	-
AX-77275774	AX-77187947	1	8.52	0.255	0.79	1	39975	-
AX-77275774	AX-77187952	1	8.52	0.255	0.79	1	42445	-
AX-77275774	AX-80837352	1	6.12	0.173	0.73	1	46724	-
AX-77275774	AX-77187961	1	8.52	0.255	0.79	1	50309	-
AX-77275774	AX-77187963	1	28.27	1	0.93	1	52375	-
AX-77275774	AX-80854359	1	28.27	1	0.93	1	71337	-
AX-77275774	AX-77187988	1	28.27	1	0.93	1	75487	-
AX-77275774	AX-77187990	1	27.1	1	0.93	1	77943	-
AX-77275774	AX-77188001	1	5.7	0.159	0.72	1	85564	-
AX-77275774	AX-77188013	1	28.27	1	0.93	1	93991	-
AX-77275774	AX-77188030	1	5.7	0.159	0.72	1	106668	-
AX-77275774	AX-77188035	1	5.7	0.159	0.72	1	109003	-
AX-77275774	AX-77188047	1	28.27	1	0.93	1	116402	-
AX-77275774	AX-77188048	1	9.05	0.274	0.8	1	119850	-
AX-77275774	AX-77188058	1	5.7	0.159	0.72	1	133409	-
AX-77275774	AX-77188077	1	28.27	1	0.93	1	149081	-
AX-77275774	AX-80876881	1	5.7	0.159	0.72	1	157568	-
AX-77275774	AX-77188095	1	5.7	0.159	0.72	1	160422	-
AX-77275774	AX-77188103	1	28.27	1	0.93	1	168264	-
AX-77275774	AX-77188116	1	5.7	0.159	0.72	1	182064	-
AX-77275774	AX-80853704	1	5.7	0.159	0.72	1	184124	-
AX-77275774	AX-77188133	1	28.27	1	0.93	1	195937	-
AX-77275774	AX-77188151	1	5.7	0.159	0.72	1	217882	-
AX-77275774	AX-77188157	1	5.7	0.159	0.72	1	222264	-
AX-77275774	AX-77188167	1	5.7	0.159	0.72	1	231877	-
AX-77275774	AX-77188170	1	5.7	0.159	0.72	1	234866	-
AX-77275774	AX-77188177	1	5.85	0.168	0.72	1	240173	-
AX-77275774	AX-80797416	1	5.7	0.159	0.72	1	247222	-
AX-77275774	AX-77188189	1	5.7	0.159	0.72	1	249162	-
AX-77275774	AX-77188192	1	5.7	0.159	0.72	1	254146	-
AX-77275774	AX-77188196	1	9.05	0.274	0.8	1	257825	-
AX-77275774	AX-77188204	1	9.05	0.274	0.8	1	263706	-
AX-77275774	AX-77284704	1	9.05	0.274	0.8	1	267612	-
AX-77275774	AX-77188215	1	8.52	0.255	0.79	1	275772	-
AX-77275774	AX-80964513	1	9.05	0.274	0.8	1	287298	-
AX-77275774	AX-77188230	1	9.05	0.274	0.8	1	290837	-
AX-77275774	AX-80781816	1	8.52	0.255	0.79	1	294589	-
AX-77275774	AX-77188238	1	8.52	0.255	0.79	1	298838	-
AX-77275774	AX-77188244	1	9.05	0.274	0.8	1	305380	-
AX-77275774	AX-77188253	1	8.52	0.255	0.79	1	313038	-
AX-77275774	AX-77188257	1	9.05	0.274	0.8	1	317643	-
AX-77275774	AX-77188259	1	9.05	0.274	0.8	1	320321	-
AX-77275774	AX-77188267	1	9.05	0.274	0.8	1	323763	-
AX-77275774	AX-77188273	1	8.52	0.255	0.79	1	328001	-
AX-77275774	AX-77188275	1	8.52	0.255	0.79	1	330568	-
AX-77275774	AX-77188280	1	8.52	0.255	0.79	1	335501	-
AX-77275774	AX-77188283	1	8.52	0.255	0.79	1	339903	-
AX-77275774	AX-77188285	1	8.52	0.255	0.79	1	341418	-
AX-77275774	AX-77188300	1	7.73	0.232	0.77	1	351724	-
AX-77275774	AX-77188314	1	8.24	0.25	0.78	1	363100	-
AX-77275774	AX-77188317	1	8	0.237	0.78	1	370388	-
AX-77275774	AX-77188321	0.847	5.84	0.208	0.59	0.95	374754	-
AX-77275774	AX-77188324	1	8.52	0.255	0.79	1	376644	-
AX-77275774	AX-77188326	1	8.52	0.255	0.79	1	378114	-
AX-77275774	AX-77188327	1	8.52	0.255	0.79	1	379243	-
AX-77275774	AX-77284708	1	8.52	0.255	0.79	1	385186	-
AX-77275774	AX-77188333	1	8.52	0.255	0.79	1	393932	-
AX-77275774	AX-77188341	1	8.52	0.255	0.79	1	407073	-
AX-77275774	AX-80873115	1	7.51	0.22	0.77	1	419206	-
AX-77275774	AX-77188366	1	7.51	0.22	0.77	1	426535	-
AX-77275774	AX-77188375	1	8	0.237	0.78	1	431697	-
AX-77275774	AX-77188386	1	7.51	0.22	0.77	1	441207	-
AX-77275774	AX-77188395	1	7.03	0.203	0.76	1	453957	-
AX-77275774	AX-77188442	1	7.73	0.232	0.77	1	493091	-
AX-77275774	AX-77188446	1	7.23	0.214	0.76	1	496604	-
AX-80882803	AX-77275782	1	28.27	1	0.93	1	4329	259.88
AX-80882803	AX-77275790	1	6.12	0.173	0.73	1	8302	-
AX-80882803	AX-77275792	1	5.85	0.168	0.72	1	9878	-
AX-80882803	AX-77275797	1	6.12	0.173	0.73	1	14962	-
AX-80882803	AX-77275803	1	6.12	0.173	0.73	1	20417	-
AX-80882803	AX-77275807	1	8.52	0.255	0.79	1	22291	-
AX-80882803	AX-77187943	1	8.52	0.255	0.79	1	33197	-
AX-80882803	AX-77187947	1	8.52	0.255	0.79	1	35976	-
AX-80882803	AX-77187952	1	8.52	0.255	0.79	1	38446	-
AX-80882803	AX-80837352	1	6.12	0.173	0.73	1	42725	-
AX-80882803	AX-77187961	1	8.52	0.255	0.79	1	46310	-
AX-80882803	AX-77187963	1	28.27	1	0.93	1	48376	-
AX-80882803	AX-80854359	1	28.27	1	0.93	1	67338	-
AX-80882803	AX-77187988	1	28.27	1	0.93	1	71488	-
AX-80882803	AX-77187990	1	27.1	1	0.93	1	73944	-
AX-80882803	AX-77188001	1	5.7	0.159	0.72	1	81565	-
AX-80882803	AX-77188013	1	28.27	1	0.93	1	89992	-
AX-80882803	AX-77188030	1	5.7	0.159	0.72	1	102669	-
AX-80882803	AX-77188035	1	5.7	0.159	0.72	1	105004	-
AX-80882803	AX-77188047	1	28.27	1	0.93	1	112403	-
AX-80882803	AX-77188048	1	9.05	0.274	0.8	1	115851	-
AX-80882803	AX-77188058	1	5.7	0.159	0.72	1	129410	-
AX-80882803	AX-77188077	1	28.27	1	0.93	1	145082	-
AX-80882803	AX-80876881	1	5.7	0.159	0.72	1	153569	-
AX-80882803	AX-77188095	1	5.7	0.159	0.72	1	156423	-
AX-80882803	AX-77188103	1	28.27	1	0.93	1	164265	-
AX-80882803	AX-77188116	1	5.7	0.159	0.72	1	178065	-
AX-80882803	AX-80853704	1	5.7	0.159	0.72	1	180125	-
AX-80882803	AX-77188133	1	28.27	1	0.93	1	191938	-
AX-80882803	AX-77188151	1	5.7	0.159	0.72	1	213883	-
AX-80882803	AX-77188157	1	5.7	0.159	0.72	1	218265	-
AX-80882803	AX-77188167	1	5.7	0.159	0.72	1	227878	-
AX-80882803	AX-77188170	1	5.7	0.159	0.72	1	230867	-
AX-80882803	AX-77188177	1	5.85	0.168	0.72	1	236174	-
AX-80882803	AX-80797416	1	5.7	0.159	0.72	1	243223	-
AX-80882803	AX-77188189	1	5.7	0.159	0.72	1	245163	-
AX-80882803	AX-77188192	1	5.7	0.159	0.72	1	250147	-
AX-80882803	AX-77188196	1	9.05	0.274	0.8	1	253826	-
AX-80882803	AX-77188204	1	9.05	0.274	0.8	1	259707	-
AX-80882803	AX-77284704	1	9.05	0.274	0.8	1	263613	-
AX-80882803	AX-77188215	1	8.52	0.255	0.79	1	271773	-
AX-80882803	AX-80964513	1	9.05	0.274	0.8	1	283299	-
AX-80882803	AX-77188230	1	9.05	0.274	0.8	1	286838	-
AX-80882803	AX-80781816	1	8.52	0.255	0.79	1	290590	-
AX-80882803	AX-77188238	1	8.52	0.255	0.79	1	294839	-
AX-80882803	AX-77188244	1	9.05	0.274	0.8	1	301381	-
AX-80882803	AX-77188253	1	8.52	0.255	0.79	1	309039	-
AX-80882803	AX-77188257	1	9.05	0.274	0.8	1	313644	-
AX-80882803	AX-77188259	1	9.05	0.274	0.8	1	316322	-
AX-80882803	AX-77188267	1	9.05	0.274	0.8	1	319764	-
AX-80882803	AX-77188273	1	8.52	0.255	0.79	1	324002	-
AX-80882803	AX-77188275	1	8.52	0.255	0.79	1	326569	-
AX-80882803	AX-77188280	1	8.52	0.255	0.79	1	331502	-
AX-80882803	AX-77188283	1	8.52	0.255	0.79	1	335904	-
AX-80882803	AX-77188285	1	8.52	0.255	0.79	1	337419	-
AX-80882803	AX-77188300	1	7.73	0.232	0.77	1	347725	-
AX-80882803	AX-77188314	1	8.24	0.25	0.78	1	359101	-
AX-80882803	AX-77188317	1	8	0.237	0.78	1	366389	-
AX-80882803	AX-77188321	0.847	5.84	0.208	0.59	0.95	370755	-
AX-80882803	AX-77188324	1	8.52	0.255	0.79	1	372645	-
AX-80882803	AX-77188326	1	8.52	0.255	0.79	1	374115	-
AX-80882803	AX-77188327	1	8.52	0.255	0.79	1	375244	-
AX-80882803	AX-77284708	1	8.52	0.255	0.79	1	381187	-
AX-80882803	AX-77188333	1	8.52	0.255	0.79	1	389933	-
AX-80882803	AX-77188341	1	8.52	0.255	0.79	1	403074	-
AX-80882803	AX-80873115	1	7.51	0.22	0.77	1	415207	-
AX-80882803	AX-77188366	1	7.51	0.22	0.77	1	422536	-
AX-80882803	AX-77188375	1	8	0.237	0.78	1	427698	-
AX-80882803	AX-77188386	1	7.51	0.22	0.77	1	437208	-
AX-80882803	AX-77188395	1	7.03	0.203	0.76	1	449958	-
AX-80882803	AX-77188442	1	7.73	0.232	0.77	1	489092	-
AX-80882803	AX-77188446	1	7.23	0.214	0.76	1	492605	-
AX-80882803	AX-77188458	1	7.73	0.232	0.77	1	499811	-
AX-77275782	AX-77275790	1	6.12	0.173	0.73	1	3973	206.56
AX-77275782	AX-77275792	1	5.85	0.168	0.72	1	5549	-
AX-77275782	AX-77275797	1	6.12	0.173	0.73	1	10633	-
AX-77275782	AX-77275803	1	6.12	0.173	0.73	1	16088	-
AX-77275782	AX-77275807	1	8.52	0.255	0.79	1	17962	-
AX-77275782	AX-77187943	1	8.52	0.255	0.79	1	28868	-
AX-77275782	AX-77187947	1	8.52	0.255	0.79	1	31647	-
AX-77275782	AX-77187952	1	8.52	0.255	0.79	1	34117	-
AX-77275782	AX-80837352	1	6.12	0.173	0.73	1	38396	-
AX-77275782	AX-77187961	1	8.52	0.255	0.79	1	41981	-
AX-77275782	AX-77187963	1	28.27	1	0.93	1	44047	-
AX-77275782	AX-80854359	1	28.27	1	0.93	1	63009	-
AX-77275782	AX-77187988	1	28.27	1	0.93	1	67159	-
AX-77275782	AX-77187990	1	27.1	1	0.93	1	69615	-
AX-77275782	AX-77188001	1	5.7	0.159	0.72	1	77236	-
AX-77275782	AX-77188013	1	28.27	1	0.93	1	85663	-
AX-77275782	AX-77188030	1	5.7	0.159	0.72	1	98340	-
AX-77275782	AX-77188035	1	5.7	0.159	0.72	1	100675	-
AX-77275782	AX-77188047	1	28.27	1	0.93	1	108074	-
AX-77275782	AX-77188048	1	9.05	0.274	0.8	1	111522	-
AX-77275782	AX-77188058	1	5.7	0.159	0.72	1	125081	-
AX-77275782	AX-77188077	1	28.27	1	0.93	1	140753	-
AX-77275782	AX-80876881	1	5.7	0.159	0.72	1	149240	-
AX-77275782	AX-77188095	1	5.7	0.159	0.72	1	152094	-
AX-77275782	AX-77188103	1	28.27	1	0.93	1	159936	-
AX-77275782	AX-77188116	1	5.7	0.159	0.72	1	173736	-
AX-77275782	AX-80853704	1	5.7	0.159	0.72	1	175796	-
AX-77275782	AX-77188133	1	28.27	1	0.93	1	187609	-
AX-77275782	AX-77188151	1	5.7	0.159	0.72	1	209554	-
AX-77275782	AX-77188157	1	5.7	0.159	0.72	1	213936	-
AX-77275782	AX-77188167	1	5.7	0.159	0.72	1	223549	-
AX-77275782	AX-77188170	1	5.7	0.159	0.72	1	226538	-
AX-77275782	AX-77188177	1	5.85	0.168	0.72	1	231845	-
AX-77275782	AX-80797416	1	5.7	0.159	0.72	1	238894	-
AX-77275782	AX-77188189	1	5.7	0.159	0.72	1	240834	-
AX-77275782	AX-77188192	1	5.7	0.159	0.72	1	245818	-
AX-77275782	AX-77188196	1	9.05	0.274	0.8	1	249497	-
AX-77275782	AX-77188204	1	9.05	0.274	0.8	1	255378	-
AX-77275782	AX-77284704	1	9.05	0.274	0.8	1	259284	-
AX-77275782	AX-77188215	1	8.52	0.255	0.79	1	267444	-
AX-77275782	AX-80964513	1	9.05	0.274	0.8	1	278970	-
AX-77275782	AX-77188230	1	9.05	0.274	0.8	1	282509	-
AX-77275782	AX-80781816	1	8.52	0.255	0.79	1	286261	-
AX-77275782	AX-77188238	1	8.52	0.255	0.79	1	290510	-
AX-77275782	AX-77188244	1	9.05	0.274	0.8	1	297052	-
AX-77275782	AX-77188253	1	8.52	0.255	0.79	1	304710	-
AX-77275782	AX-77188257	1	9.05	0.274	0.8	1	309315	-
AX-77275782	AX-77188259	1	9.05	0.274	0.8	1	311993	-
AX-77275782	AX-77188267	1	9.05	0.274	0.8	1	315435	-
AX-77275782	AX-77188273	1	8.52	0.255	0.79	1	319673	-
AX-77275782	AX-77188275	1	8.52	0.255	0.79	1	322240	-
AX-77275782	AX-77188280	1	8.52	0.255	0.79	1	327173	-
AX-77275782	AX-77188283	1	8.52	0.255	0.79	1	331575	-
AX-77275782	AX-77188285	1	8.52	0.255	0.79	1	333090	-
AX-77275782	AX-77188300	1	7.73	0.232	0.77	1	343396	-
AX-77275782	AX-77188314	1	8.24	0.25	0.78	1	354772	-
AX-77275782	AX-77188317	1	8	0.237	0.78	1	362060	-
AX-77275782	AX-77188321	0.847	5.84	0.208	0.59	0.95	366426	-
AX-77275782	AX-77188324	1	8.52	0.255	0.79	1	368316	-
AX-77275782	AX-77188326	1	8.52	0.255	0.79	1	369786	-
AX-77275782	AX-77188327	1	8.52	0.255	0.79	1	370915	-
AX-77275782	AX-77284708	1	8.52	0.255	0.79	1	376858	-
AX-77275782	AX-77188333	1	8.52	0.255	0.79	1	385604	-
AX-77275782	AX-77188341	1	8.52	0.255	0.79	1	398745	-
AX-77275782	AX-80873115	1	7.51	0.22	0.77	1	410878	-
AX-77275782	AX-77188366	1	7.51	0.22	0.77	1	418207	-
AX-77275782	AX-77188375	1	8	0.237	0.78	1	423369	-
AX-77275782	AX-77188386	1	7.51	0.22	0.77	1	432879	-
AX-77275782	AX-77188395	1	7.03	0.203	0.76	1	445629	-
AX-77275782	AX-77188442	1	7.73	0.232	0.77	1	484763	-
AX-77275782	AX-77188446	1	7.23	0.214	0.76	1	488276	-
AX-77275782	AX-77188458	1	7.73	0.232	0.77	1	495482	-
AX-77275782	AX-77188461	1	7.23	0.214	0.76	1	497779	-
AX-77275790	AX-77275792	1	29.54	1	0.93	1	1576	252.72
AX-77275790	AX-77275797	1	30.54	1	0.94	1	6660	-
AX-77275790	AX-77275803	1	30.54	1	0.94	1	12115	-
AX-77275790	AX-77275807	1	10.79	0.33	0.82	1	13989	-
AX-77275790	AX-77187943	1	10.79	0.33	0.82	1	24895	-
AX-77275790	AX-77187947	1	10.79	0.33	0.82	1	27674	-
AX-77275790	AX-77187952	1	10.79	0.33	0.82	1	30144	-
AX-77275790	AX-80837352	1	30.54	1	0.94	1	34423	-
AX-77275790	AX-77187961	1	10.79	0.33	0.82	1	38008	-
AX-77275790	AX-77187963	1	6.12	0.173	0.73	1	40074	-
AX-77275790	AX-80854359	1	6.12	0.173	0.73	1	59036	-
AX-77275790	AX-77187988	1	6.12	0.173	0.73	1	63186	-
AX-77275790	AX-77187990	1	5.78	0.166	0.72	1	65642	-
AX-77275790	AX-77188001	1	26.5	0.92	0.91	1	73263	-
AX-77275790	AX-77188013	1	6.12	0.173	0.73	1	81690	-
AX-77275790	AX-77188030	1	26.5	0.92	0.91	1	94367	-
AX-77275790	AX-77188035	1	26.5	0.92	0.91	1	96702	-
AX-77275790	AX-77188047	1	6.12	0.173	0.73	1	104101	-
AX-77275790	AX-77188048	0.87	7.72	0.269	0.65	0.96	107549	-
AX-77275790	AX-77188058	1	26.5	0.92	0.91	1	121108	-
AX-77275790	AX-77188077	1	6.12	0.173	0.73	1	136780	-
AX-77275790	AX-80876881	1	26.5	0.92	0.91	1	145267	-
AX-77275790	AX-77188095	1	26.5	0.92	0.91	1	148121	-
AX-77275790	AX-77188103	1	6.12	0.173	0.73	1	155963	-
AX-77275790	AX-77188116	1	26.5	0.92	0.91	1	169763	-
AX-77275790	AX-80853704	1	26.5	0.92	0.91	1	171823	-
AX-77275790	AX-77188133	1	6.12	0.173	0.73	1	183636	-
AX-77275790	AX-77188151	1	26.5	0.92	0.91	1	205581	-
AX-77275790	AX-77188157	1	26.5	0.92	0.91	1	209963	-
AX-77275790	AX-77188167	1	26.5	0.92	0.91	1	219576	-
AX-77275790	AX-77188170	1	26.5	0.92	0.91	1	222565	-
AX-77275790	AX-77188177	1	26.19	0.92	0.91	1	227872	-
AX-77275790	AX-80797416	1	26.5	0.92	0.91	1	234921	-
AX-77275790	AX-77188189	1	26.5	0.92	0.91	1	236861	-
AX-77275790	AX-77188192	1	26.5	0.92	0.91	1	241845	-
AX-77275790	AX-77188196	0.87	7.72	0.269	0.65	0.96	245524	-
AX-77275790	AX-77188204	0.87	7.72	0.269	0.65	0.96	251405	-
AX-77275790	AX-77284704	0.87	7.72	0.269	0.65	0.96	255311	-
AX-77275790	AX-77188215	0.865	7.12	0.247	0.63	0.96	263471	-
AX-77275790	AX-80964513	0.741	5.3	0.195	0.5	0.88	274997	-
AX-77275790	AX-77188230	0.741	5.3	0.195	0.5	0.88	278536	-
AX-77275790	AX-80781816	0.865	7.12	0.247	0.63	0.96	282288	-
AX-77275790	AX-77188238	0.865	7.12	0.247	0.63	0.96	286537	-
AX-77275790	AX-77188244	0.741	5.3	0.195	0.5	0.88	293079	-
AX-77275790	AX-77188253	0.865	7.12	0.247	0.63	0.96	300737	-
AX-77275790	AX-77188257	0.741	5.3	0.195	0.5	0.88	305342	-
AX-77275790	AX-77188259	0.741	5.3	0.195	0.5	0.88	308020	-
AX-77275790	AX-77188267	0.741	5.3	0.195	0.5	0.88	311462	-
AX-77275790	AX-77188273	0.865	7.12	0.247	0.63	0.96	315700	-
AX-77275790	AX-77188275	0.865	7.12	0.247	0.63	0.96	318267	-
AX-77275790	AX-77188280	0.865	7.12	0.247	0.63	0.96	323200	-
AX-77275790	AX-77188283	0.865	7.12	0.247	0.63	0.96	327602	-
AX-77275790	AX-77188285	0.865	7.12	0.247	0.63	0.96	329117	-
AX-77275790	AX-77188300	1	9.07	0.276	0.8	1	339423	-
AX-77275790	AX-77188314	0.722	4.53	0.169	0.46	0.87	350799	-
AX-77275790	AX-77188317	0.859	6.54	0.226	0.62	0.95	358087	-
AX-77275790	AX-77188321	0.73	4.91	0.185	0.48	0.87	362453	-
AX-77275790	AX-77188324	0.729	4.79	0.176	0.47	0.87	364343	-
AX-77275790	AX-77188326	0.729	4.79	0.176	0.47	0.87	365813	-
AX-77275790	AX-77188327	0.729	4.79	0.176	0.47	0.87	366942	-
AX-77275790	AX-77284708	0.729	4.79	0.176	0.47	0.87	372885	-
AX-77275790	AX-77188333	0.729	4.79	0.176	0.47	0.87	381631	-
AX-77275790	AX-77188341	0.729	4.79	0.176	0.47	0.87	394772	-
AX-77275790	AX-80873115	0.704	3.85	0.141	0.43	0.86	406905	-
AX-77275790	AX-77188366	0.852	5.99	0.206	0.6	0.95	414234	-
AX-77275790	AX-77188375	0.717	4.3	0.158	0.45	0.87	419396	-
AX-77275790	AX-77188386	0.704	3.85	0.141	0.43	0.86	428906	-
AX-77275790	AX-77188395	0.844	5.47	0.188	0.58	0.95	441656	-
AX-77275790	AX-77188442	0.709	4.05	0.151	0.44	0.86	480790	-
AX-77275790	AX-77188446	0.847	5.69	0.2	0.59	0.95	484303	-
AX-77275790	AX-77188458	0.709	4.05	0.151	0.44	0.86	491509	-
AX-77275790	AX-77188461	0.847	5.69	0.2	0.59	0.95	493806	-
AX-77275792	AX-77275797	1	29.54	1	0.93	1	5084	296.92
AX-77275792	AX-77275803	1	29.54	1	0.93	1	10539	-
AX-77275792	AX-77275807	1	10.33	0.322	0.82	1	12413	-
AX-77275792	AX-77187943	1	10.33	0.322	0.82	1	23319	-
AX-77275792	AX-77187947	1	10.33	0.322	0.82	1	26098	-
AX-77275792	AX-77187952	1	10.33	0.322	0.82	1	28568	-
AX-77275792	AX-80837352	1	29.54	1	0.93	1	32847	-
AX-77275792	AX-77187961	1	10.33	0.322	0.82	1	36432	-
AX-77275792	AX-77187963	1	5.85	0.168	0.72	1	38498	-
AX-77275792	AX-80854359	1	5.85	0.168	0.72	1	57460	-
AX-77275792	AX-77187988	1	5.85	0.168	0.72	1	61610	-
AX-77275792	AX-77187990	1	5.53	0.161	0.71	1	64066	-
AX-77275792	AX-77188001	1	25.5	0.917	0.9	1	71687	-
AX-77275792	AX-77188013	1	5.85	0.168	0.72	1	80114	-
AX-77275792	AX-77188030	1	25.5	0.917	0.9	1	92791	-
AX-77275792	AX-77188035	1	25.5	0.917	0.9	1	95126	-
AX-77275792	AX-77188047	1	5.85	0.168	0.72	1	102525	-
AX-77275792	AX-77188048	0.865	7.28	0.259	0.64	0.96	105973	-
AX-77275792	AX-77188058	1	25.5	0.917	0.9	1	119532	-
AX-77275792	AX-77188077	1	5.85	0.168	0.72	1	135204	-
AX-77275792	AX-80876881	1	25.5	0.917	0.9	1	143691	-
AX-77275792	AX-77188095	1	25.5	0.917	0.9	1	146545	-
AX-77275792	AX-77188103	1	5.85	0.168	0.72	1	154387	-
AX-77275792	AX-77188116	1	25.5	0.917	0.9	1	168187	-
AX-77275792	AX-80853704	1	25.5	0.917	0.9	1	170247	-
AX-77275792	AX-77188133	1	5.85	0.168	0.72	1	182060	-
AX-77275792	AX-77188151	1	25.5	0.917	0.9	1	204005	-
AX-77275792	AX-77188157	1	25.5	0.917	0.9	1	208387	-
AX-77275792	AX-77188167	1	25.5	0.917	0.9	1	218000	-
AX-77275792	AX-77188170	1	25.5	0.917	0.9	1	220989	-
AX-77275792	AX-77188177	1	25.2	0.916	0.9	1	226296	-
AX-77275792	AX-80797416	1	25.5	0.917	0.9	1	233345	-
AX-77275792	AX-77188189	1	25.5	0.917	0.9	1	235285	-
AX-77275792	AX-77188192	1	25.5	0.917	0.9	1	240269	-
AX-77275792	AX-77188196	0.865	7.28	0.259	0.64	0.96	243948	-
AX-77275792	AX-77188204	0.865	7.28	0.259	0.64	0.96	249829	-
AX-77275792	AX-77284704	0.865	7.28	0.259	0.64	0.96	253735	-
AX-77275792	AX-77188215	0.859	6.7	0.237	0.62	0.95	261895	-
AX-77275792	AX-80964513	0.73	4.91	0.185	0.48	0.87	273421	-
AX-77275792	AX-77188230	0.73	4.91	0.185	0.48	0.87	276960	-
AX-77275792	AX-80781816	0.859	6.7	0.237	0.62	0.95	280712	-
AX-77275792	AX-77188238	0.859	6.7	0.237	0.62	0.95	284961	-
AX-77275792	AX-77188244	0.73	4.91	0.185	0.48	0.87	291503	-
AX-77275792	AX-77188253	0.859	6.7	0.237	0.62	0.95	299161	-
AX-77275792	AX-77188257	0.73	4.91	0.185	0.48	0.87	303766	-
AX-77275792	AX-77188259	0.73	4.91	0.185	0.48	0.87	306444	-
AX-77275792	AX-77188267	0.73	4.91	0.185	0.48	0.87	309886	-
AX-77275792	AX-77188273	0.859	6.7	0.237	0.62	0.95	314124	-
AX-77275792	AX-77188275	0.859	6.7	0.237	0.62	0.95	316691	-
AX-77275792	AX-77188280	0.859	6.7	0.237	0.62	0.95	321624	-
AX-77275792	AX-77188283	0.859	6.7	0.237	0.62	0.95	326026	-
AX-77275792	AX-77188285	0.859	6.7	0.237	0.62	0.95	327541	-
AX-77275792	AX-77188300	1	8.65	0.268	0.79	1	337847	-
AX-77275792	AX-77188314	0.711	4.18	0.16	0.44	0.86	349223	-
AX-77275792	AX-77188317	0.853	6.15	0.217	0.6	0.95	356511	-
AX-77275792	AX-77188321	0.73	4.91	0.185	0.48	0.87	360877	-
AX-77275792	AX-77188324	0.719	4.43	0.166	0.46	0.87	362767	-
AX-77275792	AX-77188326	0.719	4.43	0.166	0.46	0.87	364237	-
AX-77275792	AX-77188327	0.719	4.43	0.166	0.46	0.87	365366	-
AX-77275792	AX-77284708	0.719	4.43	0.166	0.46	0.87	371309	-
AX-77275792	AX-77188333	0.719	4.43	0.166	0.46	0.87	380055	-
AX-77275792	AX-77188341	0.719	4.43	0.166	0.46	0.87	393196	-
AX-77275792	AX-80873115	0.692	3.54	0.132	0.41	0.86	405329	-
AX-77275792	AX-77188366	0.846	5.63	0.198	0.58	0.95	412658	-
AX-77275792	AX-77188375	0.706	3.97	0.149	0.43	0.86	417820	-
AX-77275792	AX-77188386	0.692	3.54	0.132	0.41	0.86	427330	-
AX-77275792	AX-77188395	0.838	5.13	0.18	0.56	0.95	440080	-
AX-77275792	AX-77188442	0.697	3.73	0.142	0.42	0.86	479214	-
AX-77275792	AX-77188446	0.841	5.35	0.191	0.57	0.95	482727	-
AX-77275792	AX-77188458	0.697	3.73	0.142	0.42	0.86	489933	-
AX-77275792	AX-77188461	0.841	5.35	0.191	0.57	0.95	492230	-
AX-77275797	AX-77275803	1	30.54	1	0.94	1	5455	298.66
AX-77275797	AX-77275807	1	10.79	0.33	0.82	1	7329	-
AX-77275797	AX-77187943	1	10.79	0.33	0.82	1	18235	-
AX-77275797	AX-77187947	1	10.79	0.33	0.82	1	21014	-
AX-77275797	AX-77187952	1	10.79	0.33	0.82	1	23484	-
AX-77275797	AX-80837352	1	30.54	1	0.94	1	27763	-
AX-77275797	AX-77187961	1	10.79	0.33	0.82	1	31348	-
AX-77275797	AX-77187963	1	6.12	0.173	0.73	1	33414	-
AX-77275797	AX-80854359	1	6.12	0.173	0.73	1	52376	-
AX-77275797	AX-77187988	1	6.12	0.173	0.73	1	56526	-
AX-77275797	AX-77187990	1	5.78	0.166	0.72	1	58982	-
AX-77275797	AX-77188001	1	26.5	0.92	0.91	1	66603	-
AX-77275797	AX-77188013	1	6.12	0.173	0.73	1	75030	-
AX-77275797	AX-77188030	1	26.5	0.92	0.91	1	87707	-
AX-77275797	AX-77188035	1	26.5	0.92	0.91	1	90042	-
AX-77275797	AX-77188047	1	6.12	0.173	0.73	1	97441	-
AX-77275797	AX-77188048	0.87	7.72	0.269	0.65	0.96	100889	-
AX-77275797	AX-77188058	1	26.5	0.92	0.91	1	114448	-
AX-77275797	AX-77188077	1	6.12	0.173	0.73	1	130120	-
AX-77275797	AX-80876881	1	26.5	0.92	0.91	1	138607	-
AX-77275797	AX-77188095	1	26.5	0.92	0.91	1	141461	-
AX-77275797	AX-77188103	1	6.12	0.173	0.73	1	149303	-
AX-77275797	AX-77188116	1	26.5	0.92	0.91	1	163103	-
AX-77275797	AX-80853704	1	26.5	0.92	0.91	1	165163	-
AX-77275797	AX-77188133	1	6.12	0.173	0.73	1	176976	-
AX-77275797	AX-77188151	1	26.5	0.92	0.91	1	198921	-
AX-77275797	AX-77188157	1	26.5	0.92	0.91	1	203303	-
AX-77275797	AX-77188167	1	26.5	0.92	0.91	1	212916	-
AX-77275797	AX-77188170	1	26.5	0.92	0.91	1	215905	-
AX-77275797	AX-77188177	1	26.19	0.92	0.91	1	221212	-
AX-77275797	AX-80797416	1	26.5	0.92	0.91	1	228261	-
AX-77275797	AX-77188189	1	26.5	0.92	0.91	1	230201	-
AX-77275797	AX-77188192	1	26.5	0.92	0.91	1	235185	-
AX-77275797	AX-77188196	0.87	7.72	0.269	0.65	0.96	238864	-
AX-77275797	AX-77188204	0.87	7.72	0.269	0.65	0.96	244745	-
AX-77275797	AX-77284704	0.87	7.72	0.269	0.65	0.96	248651	-
AX-77275797	AX-77188215	0.865	7.12	0.247	0.63	0.96	256811	-
AX-77275797	AX-80964513	0.741	5.3	0.195	0.5	0.88	268337	-
AX-77275797	AX-77188230	0.741	5.3	0.195	0.5	0.88	271876	-
AX-77275797	AX-80781816	0.865	7.12	0.247	0.63	0.96	275628	-
AX-77275797	AX-77188238	0.865	7.12	0.247	0.63	0.96	279877	-
AX-77275797	AX-77188244	0.741	5.3	0.195	0.5	0.88	286419	-
AX-77275797	AX-77188253	0.865	7.12	0.247	0.63	0.96	294077	-
AX-77275797	AX-77188257	0.741	5.3	0.195	0.5	0.88	298682	-
AX-77275797	AX-77188259	0.741	5.3	0.195	0.5	0.88	301360	-
AX-77275797	AX-77188267	0.741	5.3	0.195	0.5	0.88	304802	-
AX-77275797	AX-77188273	0.865	7.12	0.247	0.63	0.96	309040	-
AX-77275797	AX-77188275	0.865	7.12	0.247	0.63	0.96	311607	-
AX-77275797	AX-77188280	0.865	7.12	0.247	0.63	0.96	316540	-
AX-77275797	AX-77188283	0.865	7.12	0.247	0.63	0.96	320942	-
AX-77275797	AX-77188285	0.865	7.12	0.247	0.63	0.96	322457	-
AX-77275797	AX-77188300	1	9.07	0.276	0.8	1	332763	-
AX-77275797	AX-77188314	0.722	4.53	0.169	0.46	0.87	344139	-
AX-77275797	AX-77188317	0.859	6.54	0.226	0.62	0.95	351427	-
AX-77275797	AX-77188321	0.73	4.91	0.185	0.48	0.87	355793	-
AX-77275797	AX-77188324	0.729	4.79	0.176	0.47	0.87	357683	-
AX-77275797	AX-77188326	0.729	4.79	0.176	0.47	0.87	359153	-
AX-77275797	AX-77188327	0.729	4.79	0.176	0.47	0.87	360282	-
AX-77275797	AX-77284708	0.729	4.79	0.176	0.47	0.87	366225	-
AX-77275797	AX-77188333	0.729	4.79	0.176	0.47	0.87	374971	-
AX-77275797	AX-77188341	0.729	4.79	0.176	0.47	0.87	388112	-
AX-77275797	AX-80873115	0.704	3.85	0.141	0.43	0.86	400245	-
AX-77275797	AX-77188366	0.852	5.99	0.206	0.6	0.95	407574	-
AX-77275797	AX-77188375	0.717	4.3	0.158	0.45	0.87	412736	-
AX-77275797	AX-77188386	0.704	3.85	0.141	0.43	0.86	422246	-
AX-77275797	AX-77188395	0.844	5.47	0.188	0.58	0.95	434996	-
AX-77275797	AX-77188442	0.709	4.05	0.151	0.44	0.86	474130	-
AX-77275797	AX-77188446	0.847	5.69	0.2	0.59	0.95	477643	-
AX-77275797	AX-77188458	0.709	4.05	0.151	0.44	0.86	484849	-
AX-77275797	AX-77188461	0.847	5.69	0.2	0.59	0.95	487146	-
AX-77275803	AX-77275807	1	10.79	0.33	0.82	1	1874	332.16
AX-77275803	AX-77187943	1	10.79	0.33	0.82	1	12780	-
AX-77275803	AX-77187947	1	10.79	0.33	0.82	1	15559	-
AX-77275803	AX-77187952	1	10.79	0.33	0.82	1	18029	-
AX-77275803	AX-80837352	1	30.54	1	0.94	1	22308	-
AX-77275803	AX-77187961	1	10.79	0.33	0.82	1	25893	-
AX-77275803	AX-77187963	1	6.12	0.173	0.73	1	27959	-
AX-77275803	AX-80854359	1	6.12	0.173	0.73	1	46921	-
AX-77275803	AX-77187988	1	6.12	0.173	0.73	1	51071	-
AX-77275803	AX-77187990	1	5.78	0.166	0.72	1	53527	-
AX-77275803	AX-77188001	1	26.5	0.92	0.91	1	61148	-
AX-77275803	AX-77188013	1	6.12	0.173	0.73	1	69575	-
AX-77275803	AX-77188030	1	26.5	0.92	0.91	1	82252	-
AX-77275803	AX-77188035	1	26.5	0.92	0.91	1	84587	-
AX-77275803	AX-77188047	1	6.12	0.173	0.73	1	91986	-
AX-77275803	AX-77188048	0.87	7.72	0.269	0.65	0.96	95434	-
AX-77275803	AX-77188058	1	26.5	0.92	0.91	1	108993	-
AX-77275803	AX-77188077	1	6.12	0.173	0.73	1	124665	-
AX-77275803	AX-80876881	1	26.5	0.92	0.91	1	133152	-
AX-77275803	AX-77188095	1	26.5	0.92	0.91	1	136006	-
AX-77275803	AX-77188103	1	6.12	0.173	0.73	1	143848	-
AX-77275803	AX-77188116	1	26.5	0.92	0.91	1	157648	-
AX-77275803	AX-80853704	1	26.5	0.92	0.91	1	159708	-
AX-77275803	AX-77188133	1	6.12	0.173	0.73	1	171521	-
AX-77275803	AX-77188151	1	26.5	0.92	0.91	1	193466	-
AX-77275803	AX-77188157	1	26.5	0.92	0.91	1	197848	-
AX-77275803	AX-77188167	1	26.5	0.92	0.91	1	207461	-
AX-77275803	AX-77188170	1	26.5	0.92	0.91	1	210450	-
AX-77275803	AX-77188177	1	26.19	0.92	0.91	1	215757	-
AX-77275803	AX-80797416	1	26.5	0.92	0.91	1	222806	-
AX-77275803	AX-77188189	1	26.5	0.92	0.91	1	224746	-
AX-77275803	AX-77188192	1	26.5	0.92	0.91	1	229730	-
AX-77275803	AX-77188196	0.87	7.72	0.269	0.65	0.96	233409	-
AX-77275803	AX-77188204	0.87	7.72	0.269	0.65	0.96	239290	-
AX-77275803	AX-77284704	0.87	7.72	0.269	0.65	0.96	243196	-
AX-77275803	AX-77188215	0.865	7.12	0.247	0.63	0.96	251356	-
AX-77275803	AX-80964513	0.741	5.3	0.195	0.5	0.88	262882	-
AX-77275803	AX-77188230	0.741	5.3	0.195	0.5	0.88	266421	-
AX-77275803	AX-80781816	0.865	7.12	0.247	0.63	0.96	270173	-
AX-77275803	AX-77188238	0.865	7.12	0.247	0.63	0.96	274422	-
AX-77275803	AX-77188244	0.741	5.3	0.195	0.5	0.88	280964	-
AX-77275803	AX-77188253	0.865	7.12	0.247	0.63	0.96	288622	-
AX-77275803	AX-77188257	0.741	5.3	0.195	0.5	0.88	293227	-
AX-77275803	AX-77188259	0.741	5.3	0.195	0.5	0.88	295905	-
AX-77275803	AX-77188267	0.741	5.3	0.195	0.5	0.88	299347	-
AX-77275803	AX-77188273	0.865	7.12	0.247	0.63	0.96	303585	-
AX-77275803	AX-77188275	0.865	7.12	0.247	0.63	0.96	306152	-
AX-77275803	AX-77188280	0.865	7.12	0.247	0.63	0.96	311085	-
AX-77275803	AX-77188283	0.865	7.12	0.247	0.63	0.96	315487	-
AX-77275803	AX-77188285	0.865	7.12	0.247	0.63	0.96	317002	-
AX-77275803	AX-77188300	1	9.07	0.276	0.8	1	327308	-
AX-77275803	AX-77188314	0.722	4.53	0.169	0.46	0.87	338684	-
AX-77275803	AX-77188317	0.859	6.54	0.226	0.62	0.95	345972	-
AX-77275803	AX-77188321	0.73	4.91	0.185	0.48	0.87	350338	-
AX-77275803	AX-77188324	0.729	4.79	0.176	0.47	0.87	352228	-
AX-77275803	AX-77188326	0.729	4.79	0.176	0.47	0.87	353698	-
AX-77275803	AX-77188327	0.729	4.79	0.176	0.47	0.87	354827	-
AX-77275803	AX-77284708	0.729	4.79	0.176	0.47	0.87	360770	-
AX-77275803	AX-77188333	0.729	4.79	0.176	0.47	0.87	369516	-
AX-77275803	AX-77188341	0.729	4.79	0.176	0.47	0.87	382657	-
AX-77275803	AX-80873115	0.704	3.85	0.141	0.43	0.86	394790	-
AX-77275803	AX-77188366	0.852	5.99	0.206	0.6	0.95	402119	-
AX-77275803	AX-77188375	0.717	4.3	0.158	0.45	0.87	407281	-
AX-77275803	AX-77188386	0.704	3.85	0.141	0.43	0.86	416791	-
AX-77275803	AX-77188395	0.844	5.47	0.188	0.58	0.95	429541	-
AX-77275803	AX-77188442	0.709	4.05	0.151	0.44	0.86	468675	-
AX-77275803	AX-77188446	0.847	5.69	0.2	0.59	0.95	472188	-
AX-77275803	AX-77188458	0.709	4.05	0.151	0.44	0.86	479394	-
AX-77275803	AX-77188461	0.847	5.69	0.2	0.59	0.95	481691	-
AX-77275807	AX-77187943	1	32.94	1	0.94	1	10906	434.51
AX-77275807	AX-77187947	1	32.94	1	0.94	1	13685	-
AX-77275807	AX-77187952	1	32.94	1	0.94	1	16155	-
AX-77275807	AX-80837352	1	10.79	0.33	0.82	1	20434	-
AX-77275807	AX-77187961	1	32.94	1	0.94	1	24019	-
AX-77275807	AX-77187963	1	8.52	0.255	0.79	1	26085	-
AX-77275807	AX-80854359	1	8.52	0.255	0.79	1	45047	-
AX-77275807	AX-77187988	1	8.52	0.255	0.79	1	49197	-
AX-77275807	AX-77187990	1	8.05	0.245	0.78	1	51653	-
AX-77275807	AX-77188001	1	10	0.304	0.81	1	59274	-
AX-77275807	AX-77188013	1	8.52	0.255	0.79	1	67701	-
AX-77275807	AX-77188030	1	10	0.304	0.81	1	80378	-
AX-77275807	AX-77188035	1	10	0.304	0.81	1	82713	-
AX-77275807	AX-77188047	1	8.52	0.255	0.79	1	90112	-
AX-77275807	AX-77188048	1	29.32	0.929	0.92	1	93560	-
AX-77275807	AX-77188058	1	10	0.304	0.81	1	107119	-
AX-77275807	AX-77188077	1	8.52	0.255	0.79	1	122791	-
AX-77275807	AX-80876881	1	10	0.304	0.81	1	131278	-
AX-77275807	AX-77188095	1	10	0.304	0.81	1	134132	-
AX-77275807	AX-77188103	1	8.52	0.255	0.79	1	141974	-
AX-77275807	AX-77188116	1	10	0.304	0.81	1	155774	-
AX-77275807	AX-80853704	1	10	0.304	0.81	1	157834	-
AX-77275807	AX-77188133	1	8.52	0.255	0.79	1	169647	-
AX-77275807	AX-77188151	1	10	0.304	0.81	1	191592	-
AX-77275807	AX-77188157	1	10	0.304	0.81	1	195974	-
AX-77275807	AX-77188167	1	10	0.304	0.81	1	205587	-
AX-77275807	AX-77188170	1	10	0.304	0.81	1	208576	-
AX-77275807	AX-77188177	1	9.69	0.298	0.81	1	213883	-
AX-77275807	AX-80797416	1	10	0.304	0.81	1	220932	-
AX-77275807	AX-77188189	1	10	0.304	0.81	1	222872	-
AX-77275807	AX-77188192	1	10	0.304	0.81	1	227856	-
AX-77275807	AX-77188196	1	29.32	0.929	0.92	1	231535	-
AX-77275807	AX-77188204	1	29.32	0.929	0.92	1	237416	-
AX-77275807	AX-77284704	1	29.32	0.929	0.92	1	241322	-
AX-77275807	AX-77188215	0.926	25.47	0.858	0.83	0.97	249482	-
AX-77275807	AX-80964513	0.924	23.09	0.793	0.81	0.98	261008	-
AX-77275807	AX-77188230	0.924	23.09	0.793	0.81	0.98	264547	-
AX-77275807	AX-80781816	0.926	25.47	0.858	0.83	0.97	268299	-
AX-77275807	AX-77188238	0.926	25.47	0.858	0.83	0.97	272548	-
AX-77275807	AX-77188244	0.924	23.09	0.793	0.81	0.98	279090	-
AX-77275807	AX-77188253	0.926	25.47	0.858	0.83	0.97	286748	-
AX-77275807	AX-77188257	0.924	23.09	0.793	0.81	0.98	291353	-
AX-77275807	AX-77188259	0.924	23.09	0.793	0.81	0.98	294031	-
AX-77275807	AX-77188267	0.924	23.09	0.793	0.81	0.98	297473	-
AX-77275807	AX-77188273	0.926	25.47	0.858	0.83	0.97	301711	-
AX-77275807	AX-77188275	0.926	25.47	0.858	0.83	0.97	304278	-
AX-77275807	AX-77188280	0.926	25.47	0.858	0.83	0.97	309211	-
AX-77275807	AX-77188283	0.926	25.47	0.858	0.83	0.97	313613	-
AX-77275807	AX-77188285	0.926	25.47	0.858	0.83	0.97	315128	-
AX-77275807	AX-77188300	1	25.86	0.859	0.9	1	325434	-
AX-77275807	AX-77188314	0.848	19.78	0.72	0.73	0.92	336810	-
AX-77275807	AX-77188317	0.923	22.8	0.791	0.81	0.98	344098	-
AX-77275807	AX-77188321	0.846	18.18	0.664	0.72	0.93	348464	-
AX-77275807	AX-77188324	0.852	20.48	0.727	0.73	0.92	350354	-
AX-77275807	AX-77188326	0.852	20.48	0.727	0.73	0.92	351824	-
AX-77275807	AX-77188327	0.852	20.48	0.727	0.73	0.92	352953	-
AX-77275807	AX-77284708	0.852	20.48	0.727	0.73	0.92	358896	-
AX-77275807	AX-77188333	0.852	20.48	0.727	0.73	0.92	367642	-
AX-77275807	AX-77188341	0.852	20.48	0.727	0.73	0.92	380783	-
AX-77275807	AX-80873115	0.838	16.4	0.605	0.7	0.92	392916	-
AX-77275807	AX-77188366	0.919	20.55	0.727	0.79	0.98	400245	-
AX-77275807	AX-77188375	0.846	18.3	0.664	0.72	0.93	405407	-
AX-77275807	AX-77188386	0.838	16.4	0.605	0.7	0.92	414917	-
AX-77275807	AX-77188395	0.915	18.58	0.668	0.78	0.98	427667	-
AX-77275807	AX-77188442	0.841	17.6	0.656	0.71	0.92	466801	-
AX-77275807	AX-77188446	0.917	19.81	0.72	0.79	0.98	470314	-
AX-77275807	AX-77188458	0.841	17.6	0.656	0.71	0.92	477520	-
AX-77275807	AX-77188461	0.917	19.81	0.72	0.79	0.98	479817	-
AX-77187943	AX-77187947	1	32.94	1	0.94	1	2779	440.7
AX-77187943	AX-77187952	1	32.94	1	0.94	1	5249	-
AX-77187943	AX-80837352	1	10.79	0.33	0.82	1	9528	-
AX-77187943	AX-77187961	1	32.94	1	0.94	1	13113	-
AX-77187943	AX-77187963	1	8.52	0.255	0.79	1	15179	-
AX-77187943	AX-80854359	1	8.52	0.255	0.79	1	34141	-
AX-77187943	AX-77187988	1	8.52	0.255	0.79	1	38291	-
AX-77187943	AX-77187990	1	8.05	0.245	0.78	1	40747	-
AX-77187943	AX-77188001	1	10	0.304	0.81	1	48368	-
AX-77187943	AX-77188013	1	8.52	0.255	0.79	1	56795	-
AX-77187943	AX-77188030	1	10	0.304	0.81	1	69472	-
AX-77187943	AX-77188035	1	10	0.304	0.81	1	71807	-
AX-77187943	AX-77188047	1	8.52	0.255	0.79	1	79206	-
AX-77187943	AX-77188048	1	29.32	0.929	0.92	1	82654	-
AX-77187943	AX-77188058	1	10	0.304	0.81	1	96213	-
AX-77187943	AX-77188077	1	8.52	0.255	0.79	1	111885	-
AX-77187943	AX-80876881	1	10	0.304	0.81	1	120372	-
AX-77187943	AX-77188095	1	10	0.304	0.81	1	123226	-
AX-77187943	AX-77188103	1	8.52	0.255	0.79	1	131068	-
AX-77187943	AX-77188116	1	10	0.304	0.81	1	144868	-
AX-77187943	AX-80853704	1	10	0.304	0.81	1	146928	-
AX-77187943	AX-77188133	1	8.52	0.255	0.79	1	158741	-
AX-77187943	AX-77188151	1	10	0.304	0.81	1	180686	-
AX-77187943	AX-77188157	1	10	0.304	0.81	1	185068	-
AX-77187943	AX-77188167	1	10	0.304	0.81	1	194681	-
AX-77187943	AX-77188170	1	10	0.304	0.81	1	197670	-
AX-77187943	AX-77188177	1	9.69	0.298	0.81	1	202977	-
AX-77187943	AX-80797416	1	10	0.304	0.81	1	210026	-
AX-77187943	AX-77188189	1	10	0.304	0.81	1	211966	-
AX-77187943	AX-77188192	1	10	0.304	0.81	1	216950	-
AX-77187943	AX-77188196	1	29.32	0.929	0.92	1	220629	-
AX-77187943	AX-77188204	1	29.32	0.929	0.92	1	226510	-
AX-77187943	AX-77284704	1	29.32	0.929	0.92	1	230416	-
AX-77187943	AX-77188215	0.926	25.47	0.858	0.83	0.97	238576	-
AX-77187943	AX-80964513	0.924	23.09	0.793	0.81	0.98	250102	-
AX-77187943	AX-77188230	0.924	23.09	0.793	0.81	0.98	253641	-
AX-77187943	AX-80781816	0.926	25.47	0.858	0.83	0.97	257393	-
AX-77187943	AX-77188238	0.926	25.47	0.858	0.83	0.97	261642	-
AX-77187943	AX-77188244	0.924	23.09	0.793	0.81	0.98	268184	-
AX-77187943	AX-77188253	0.926	25.47	0.858	0.83	0.97	275842	-
AX-77187943	AX-77188257	0.924	23.09	0.793	0.81	0.98	280447	-
AX-77187943	AX-77188259	0.924	23.09	0.793	0.81	0.98	283125	-
AX-77187943	AX-77188267	0.924	23.09	0.793	0.81	0.98	286567	-
AX-77187943	AX-77188273	0.926	25.47	0.858	0.83	0.97	290805	-
AX-77187943	AX-77188275	0.926	25.47	0.858	0.83	0.97	293372	-
AX-77187943	AX-77188280	0.926	25.47	0.858	0.83	0.97	298305	-
AX-77187943	AX-77188283	0.926	25.47	0.858	0.83	0.97	302707	-
AX-77187943	AX-77188285	0.926	25.47	0.858	0.83	0.97	304222	-
AX-77187943	AX-77188300	1	25.86	0.859	0.9	1	314528	-
AX-77187943	AX-77188314	0.848	19.78	0.72	0.73	0.92	325904	-
AX-77187943	AX-77188317	0.923	22.8	0.791	0.81	0.98	333192	-
AX-77187943	AX-77188321	0.846	18.18	0.664	0.72	0.93	337558	-
AX-77187943	AX-77188324	0.852	20.48	0.727	0.73	0.92	339448	-
AX-77187943	AX-77188326	0.852	20.48	0.727	0.73	0.92	340918	-
AX-77187943	AX-77188327	0.852	20.48	0.727	0.73	0.92	342047	-
AX-77187943	AX-77284708	0.852	20.48	0.727	0.73	0.92	347990	-
AX-77187943	AX-77188333	0.852	20.48	0.727	0.73	0.92	356736	-
AX-77187943	AX-77188341	0.852	20.48	0.727	0.73	0.92	369877	-
AX-77187943	AX-80873115	0.838	16.4	0.605	0.7	0.92	382010	-
AX-77187943	AX-77188366	0.919	20.55	0.727	0.79	0.98	389339	-
AX-77187943	AX-77188375	0.846	18.3	0.664	0.72	0.93	394501	-
AX-77187943	AX-77188386	0.838	16.4	0.605	0.7	0.92	404011	-
AX-77187943	AX-77188395	0.915	18.58	0.668	0.78	0.98	416761	-
AX-77187943	AX-77188442	0.841	17.6	0.656	0.71	0.92	455895	-
AX-77187943	AX-77188446	0.917	19.81	0.72	0.79	0.98	459408	-
AX-77187943	AX-77188458	0.841	17.6	0.656	0.71	0.92	466614	-
AX-77187943	AX-77188461	0.917	19.81	0.72	0.79	0.98	468911	-
AX-77187943	AX-80887688	0.846	18.3	0.664	0.72	0.93	494651	-
[truncated: 23,686 more rows]
