# Supplementary material for: Genome-Wide Association Study and Transcriptome Differential Expression Analysis of the Feather Rate in Shouguang Chickens
Source: Front Genet. 2020 Dec 22;11:613078. doi: 10.3389/fgene.2020.613078 (PMC7783405; doi:10.3389/fgene.2020.613078)
Supplement: Supplementary file 4 [file Table_4.XLS]

## Sheet: Sheet1
A summary of the next generation sequencing data
Sample	EF1	EF2	EF3	EF4	EF5	EF6	LF1	LF2	LF3	LF4	LF5	LF6	SUM	AVERAGE
Raw Reads Number	48620626	50069576	50594574	51093816	46700208	46657414	42354842	47501346	42653714	46328000	48404686	45796844	566775646	4.72313e+07
Raw Bases Number	7293093900	7510436400	7589186100	7664072400	7005031200	6998612100	6353226300	7125201900	6398057100	6949200000	7260702900	6869526600	85016346900	7084695575
Clean Reads Number	46612682	47165594	44836934	47372686	44437038	44891112	39196630	44181222	40157300	43924994	46080270	43547794	532404256	4.4367e+07
Clean Reads Rate(%)	95.87	94.2	88.62	92.72	95.15	96.21	92.54	93.01	94.15	94.81	95.2	95.09	##	93.9642
Clean Bases Number	6991902300	7074839100	6725540100	7105902900	6665555700	6733666800	5879494500	6627183300	6023595000	6588749100	6912040500	6532169100	79860638400	6655053200
Raw Q30 Bases Rate(%)	93.59	94.04	93.5	93.86	93.83	93.28	93.55	93.62	93.59	93.35	93.51	93.36	##	93.59
Clean Q30 Bases Rate(%)	94.1	94.38	93.89	94.24	94.2	93.69	93.94	94.03	93.96	93.96	93.93	93.76	##	94.0067
