# Supplementary material for: Genome-Wide Association Study and Transcriptome Differential Expression Analysis of the Feather Rate in Shouguang Chickens
Source: Front Genet. 2020 Dec 22;11:613078. doi: 10.3389/fgene.2020.613078 (PMC7783405; doi:10.3389/fgene.2020.613078)
Supplement: Supplementary file 5 [file Table_5.XLS]

## Sheet: 14599
Differential expression transcripts and genes between the early-feathering and late-feathering Shouguang chickens
Genome assembly: GRCg6a (GCA_000002315.5)
Chromosome	RefSeq	Star	End	transcript_id	gene_name
Chr 1	NC_006088.5	235859	300842	MSTRG.47.14	Unknown
Chr 1	NC_006088.5	1435417	1469064	XM_015282467.2	NRF1
Chr 1	NC_006088.5	1551625	1559954	MSTRG.72.5	Unknown
Chr 1	NC_006088.5	7939309	7942136	XR_003076620.1	LOC112532975
Chr 1	NC_006088.5	7994383	7996885	MSTRG.166.3	DCLRE1C
Chr 1	NC_006088.5	9888098	10217660	XM_015300112.2	PCLO
Chr 1	NC_006088.5	11331844	11371846	MSTRG.182.11	CD36
Chr 1	NC_006088.5	11522165	11555155	NM_205403.1	GNAI1
Chr 1	NC_006088.5	20487641	20503540	MSTRG.272.3	HDAC10
Chr 1	NC_006088.5	20487676	20503211	MSTRG.272.4	HDAC10
Chr 1	NC_006088.5	23568698	23582968	XM_025147568.1	ING3
Chr 1	NC_006088.5	28651336	28687291	XM_025147679.1	PNPLA8
Chr 1	NC_006088.5	30871813	30978877	MSTRG.341.1	Unknown
Chr 1	NC_006088.5	30872230	30978877	XM_004937551.3	ARID2
Chr 1	NC_006088.5	30872230	30978877	XM_004937552.3	ARID2
Chr 1	NC_006088.5	30985430	31026968	MSTRG.343.7	Unknown
Chr 1	NC_006088.5	36025148	36168886	XM_001235187.4	PTPRR
Chr 1	NC_006088.5	42836822	42887580	XM_004937602.3	CEP290
Chr 1	NC_006088.5	44923675	44926492	NM_204540.1	SOCS2
Chr 1	NC_006088.5	45069173	45078795	XR_003077515.1	LOC112533384
Chr 1	NC_006088.5	49205627	49213380	XM_025148464.1	SERHL2
Chr 1	NC_006088.5	53325450	53342887	MSTRG.702.4	PRDM4
Chr 1	NC_006088.5	53635741	53648634	XM_025148704.1	TMEM263
Chr 1	NC_006088.5	57035276	57246177	NM_001195276.1	TMEM178B
Chr 1	NC_006088.5	59381071	59403923	XM_015287111.2	AMN1
Chr 1	NC_006088.5	61630949	61635487	XM_025151895.1	CECR6
Chr 1	NC_006088.5	65193648	65214806	XM_416420.6	SLCO1B1
Chr 1	NC_006088.5	68314307	68324991	XM_015291365.2	ENDOUL
Chr 1	NC_006088.5	68523751	68531413	XM_025149058.1	TSPO
Chr 1	NC_006088.5	69091104	69109302	XM_025149078.1	SAMM50
Chr 1	NC_006088.5	71721344	71767244	MSTRG.934.3	LRP6
Chr 1	NC_006088.5	72018920	72032747	XR_001467817.2	CDKN1AL
Chr 1	NC_006088.5	75048453	75199528	MSTRG.978.1	Unknown
Chr 1	NC_006088.5	77991897	77993033	MSTRG.1044.3	C1H12ORF57
Chr 1	NC_006088.5	81562075	81573546	XM_015294699.2	UPK1B
Chr 1	NC_006088.5	83879249	83894173	XM_004938210.3	PLA2G10L
Chr 1	NC_006088.5	84661584	84686100	MSTRG.1157.1	Unknown
Chr 1	NC_006088.5	100197027	100529720	XM_025144827.1	LOC112530523
Chr 1	NC_006088.5	106782689	106802724	XM_025145087.1	CRYZL1
Chr 1	NC_006088.5	106803684	106902030	MSTRG.1356.1	Unknown
Chr 1	NC_006088.5	107912745	107920497	MSTRG.1362.4	Unknown
Chr 1	NC_006088.5	114572776	114609343	MSTRG.1458.1	Unknown
Chr 1	NC_006088.5	114579556	114608188	XM_015301839.2	PRRG1
Chr 1	NC_006088.5	121413048	121607451	MSTRG.1513.13	Unknown
Chr 1	NC_006088.5	121917029	122010981	MSTRG.1518.10	CDKL5
Chr 1	NC_006088.5	124357466	124367297	XM_015273603.2	TCEANC
Chr 1	NC_006088.5	129436505	129485368	MSTRG.1585.7	Unknown
Chr 1	NC_006088.5	135176642	135199850	NM_001024591.2	IL1RL1
Chr 1	NC_006088.5	136952979	137003276	XM_015277833.2	ST6GAL2
Chr 1	NC_006088.5	137679775	137680575	MSTRG.1763.1	LOC776067
Chr 1	NC_006088.5	138348203	138350496	XR_001464009.2	LOC107051980
Chr 1	NC_006088.5	138695873	138727922	XM_015277826.2	TMCO3
Chr 1	NC_006088.5	138696217	138727681	NM_204867.2	TMCO3
Chr 1	NC_006088.5	138728060	138749446	XM_015277899.2	DCUN1D2
Chr 1	NC_006088.5	138904391	138912205	XM_416945.6	PROZ
Chr 1	NC_006088.5	142513323	142557377	MSTRG.1735.3	Unknown
Chr 1	NC_006088.5	143058640	143066824	XR_003073364.1	LOC112531531
Chr 1	NC_006088.5	147543837	147695961	MSTRG.1774.3	ABCC4
Chr 1	NC_006088.5	155291853	155307704	NM_001001127.1	EDNRB
Chr 1	NC_006088.5	177521626	177558129	XM_015278810.2	LOC101749023
Chr 1	NC_006088.5	182457198	182471903	MSTRG.2052.3	MSANTD4
Chr 1	NC_006088.5	183972069	184078215	MSTRG.2072.3	Unknown
Chr 1	NC_006088.5	186503964	186536545	XM_015279973.2	MTMR2
Chr 1	NC_006088.5	186755155	186769261	MSTRG.2086.1	Unknown
Chr 1	NC_006088.5	186935408	186955183	XM_015279904.2	MRE11
Chr 1	NC_006088.5	188890382	188922631	XM_417204.6	NAALAD2
Chr 1	NC_006088.5	188890470	188922029	MSTRG.2109.4	NAALAD2
Chr 1	NC_006088.5	190535984	190867368	XM_015280185.2	DLG2
Chr 1	NC_006088.5	190796938	190802099	MSTRG.2130.35	DLG2
Chr 1	NC_006088.5	193877702	194032912	MSTRG.2141.1	Unknown
Chr 1	NC_006088.5	194308797	194309470	NM_213578.1	THRSPB
Chr 1	NC_006088.5	194312855	194313604	XM_015280873.2	LOC101748650
Chr 1	NC_006088.5	194560361	194594332	XM_417276.6	GDPD4
Chr 1	NC_006088.5	194858467	194873857	MSTRG.2161.2	Unknown
Chr 1	NC_006088.5	196231953	196384187	XM_015281002.2	FAM168A
Chr 2	NC_006089.5	430842	438415	MSTRG.2273.5	GIMAP5L
Chr 2	NC_006089.5	560397	565511	XM_015281185.2	ZNF746
Chr 2	NC_006089.5	2068341	2071114	XR_001464979.2	LOC107052484
Chr 2	NC_006089.5	4568816	4640232	XM_025147079.1	CTDSPL
Chr 2	NC_006089.5	4568819	4640232	XM_025147078.1	CTDSPL
Chr 2	NC_006089.5	4751374	4789260	XM_003640674.4	DLEC1
Chr 2	NC_006089.5	6256744	6270436	XM_015281248.2	C9ORF152
Chr 2	NC_006089.5	6273972	6290629	MSTRG.2369.3	NUB1
Chr 2	NC_006089.5	8738313	8759917	XM_025147163.1	DNAJB6
Chr 2	NC_006089.5	14388427	14427209	XM_025147056.1	ZEB1
Chr 2	NC_006089.5	16720751	16731090	XM_015282043.2	THNSL1
Chr 2	NC_006089.5	17919865	18033305	XM_025148381.1	MLLT10
Chr 2	NC_006089.5	20828835	20845668	XM_025148407.1	DBF4
Chr 2	NC_006089.5	21718839	21731989	XM_418645.6	GTPBP10
Chr 2	NC_006089.5	23715824	23851627	XM_015281922.2	PPP1R9A
Chr 2	NC_006089.5	29980833	30033779	XR_001465128.2	ITGB8
Chr 2	NC_006089.5	30065384	30103663	XM_015281858.2	ABCB5
Chr 2	NC_006089.5	32578553	32582274	XR_001465095.2	LOC107052546
Chr 2	NC_006089.5	37881804	37888169	XM_025147472.1	OXSM
Chr 2	NC_006089.5	39747911	39800673	XM_015281322.2	TGFBR2
Chr 2	NC_006089.5	40792849	40822455	NR_103454.1	ABHD5
Chr 2	NC_006089.5	41179577	41209368	XM_015281772.2	NOD1
Chr 2	NC_006089.5	42693642	42726328	MSTRG.2746.8	FYCO1
Chr 2	NC_006089.5	46960436	46974676	MSTRG.2810.11	Unknown
Chr 2	NC_006089.5	54282222	54331290	XM_025147599.1	EZH2
Chr 2	NC_006089.5	62135490	62206799	MSTRG.2937.1	Unknown
Chr 2	NC_006089.5	62216173	62227288	XM_015275976.2	TBC1D7
Chr 2	NC_006089.5	64945718	64991507	XR_003073750.1	LOC101752117
Chr 2	NC_006089.5	65581263	65655741	XM_015276006.1	CDYL
Chr 2	NC_006089.5	66063278	66086647	MSTRG.2987.4	Unknown
Chr 2	NC_006089.5	69155731	69168663	MSTRG.3033.5	Unknown
Chr 2	NC_006089.5	78655148	78918533	XM_015282266.2	SEMA5A
Chr 2	NC_006089.5	96924624	96982007	XM_015282473.2	CEP192
Chr 2	NC_006089.5	101833362	101839421	MSTRG.3235.1	Unknown
Chr 2	NC_006089.5	105938261	105962245	MSTRG.3273.9	Unknown
Chr 2	NC_006089.5	107562669	107654659	XM_015282590.2	MAPRE2
Chr 2	NC_006089.5	108404052	108415216	XR_003073932.1	LOC107052711
Chr 2	NC_006089.5	108429007	108432498	MSTRG.3305.2	SNAI2
Chr 2	NC_006089.5	121005787	121083434	XM_015282859.2	ZNF704
Chr 2	NC_006089.5	127546481	127561790	XM_004939974.3	KCNS2
Chr 2	NC_006089.5	136421883	136446372	MSTRG.3558.3	Unknown
Chr 2	NC_006089.5	149061284	149118631	XM_025148221.1	ARHGAP39L
Chr 3	NC_006090.5	3491329	3494724	MSTRG.3750.2	PAX1
Chr 3	NC_006090.5	4123539	4184934	MSTRG.3761.8	Unknown
Chr 3	NC_006090.5	4352758	4359613	MSTRG.3772.1	Unknown
Chr 3	NC_006090.5	4367118	4387345	XM_004940151.2	KLC4
Chr 3	NC_006090.5	4542410	4565397	XR_003074343.1	LOC101747556
Chr 3	NC_006090.5	8270251	8291536	XM_015278010.2	STON1
Chr 3	NC_006090.5	9113776	9137953	MSTRG.3800.7	CLIP4
Chr 3	NC_006090.5	9524823	9554876	XM_015278071.2	FOXN2
Chr 3	NC_006090.5	9525523	9554876	XM_015278073.2	FOXN2
Chr 3	NC_006090.5	9664154	9676171	XR_003074664.1	LOC112532216
Chr 3	NC_006090.5	17750230	17778790	MSTRG.3971.3	Unknown
Chr 3	NC_006090.5	19387811	19417547	XR_003074565.1	LOC107052951
Chr 3	NC_006090.5	22184480	22243287	MSTRG.4024.5	Unknown
Chr 3	NC_006090.5	22327821	22359925	XM_015283865.2	RD3
Chr 3	NC_006090.5	24053702	24170581	XM_015283839.2	MTA3
Chr 3	NC_006090.5	33762154	33766761	MSTRG.4183.1	Unknown
Chr 3	NC_006090.5	37820841	37832531	XM_015284120.2	LGALS8
Chr 3	NC_006090.5	38288745	38288880	XR_003074696.1	LOC112532239
Chr 3	NC_006090.5	52963270	52988833	XR_001465891.2	LOC107053005
Chr 3	NC_006090.5	63883857	63917360	MSTRG.4525.1	Unknown
Chr 3	NC_006090.5	70957937	71005275	XM_004940356.3	SIM1
Chr 3	NC_006090.5	88017421	88034001	MSTRG.4714.1	Unknown
Chr 3	NC_006090.5	88390015	88395707	NM_001001777.1	GSTA3
Chr 3	NC_006090.5	91775063	91784215	MSTRG.4734.2	Unknown
Chr 3	NC_006090.5	95937814	95946002	MSTRG.4776.7	MBOAT2
Chr 3	NC_006090.5	97402550	97474091	XR_001463419.2	LPIN1
Chr 3	NC_006090.5	109064070	109338132	XM_015285140.2	SUPT3H
Chr 4	NC_006091.5	197549	229966	XM_025150523.1	LOC422171
Chr 4	NC_006091.5	1364735	1369929	XM_420151.5	LOC422150
Chr 4	NC_006091.5	1863469	1879830	XR_003075080.1	PHKA1
Chr 4	NC_006091.5	1984745	1986198	MSTRG.5054.2	TMSB15B
Chr 4	NC_006091.5	2041921	2045087	XM_001233044.5	MGTNIPA2L
Chr 4	NC_006091.5	2174727	2181893	XM_015278400.2	CMC4
Chr 4	NC_006091.5	2284094	2314068	MSTRG.5081.7	ZMYM3
Chr 4	NC_006091.5	2473155	2492996	XM_015278422.2	DLG3
Chr 4	NC_006091.5	11028600	11034674	NM_001079736.1	SPRY3
Chr 4	NC_006091.5	11216787	11263784	XM_015278553.1	ZNF185L
Chr 4	NC_006091.5	12977246	13017222	XM_025150357.1	AMOT
Chr 4	NC_006091.5	16489497	16493217	XM_015278632.1	AKAP14
Chr 4	NC_006091.5	17704865	17736333	MSTRG.5296.6	Unknown
Chr 4	NC_006091.5	18071527	18093887	XM_025149577.1	IDS
Chr 4	NC_006091.5	18664770	18706074	MSTRG.5306.7	Unknown
Chr 4	NC_006091.5	20343172	20392676	XM_004940893.3	LOC100857197
Chr 4	NC_006091.5	23826133	23878305	XM_015285302.2	KLHL2
Chr 4	NC_006091.5	25542386	25552046	XM_004940934.3	CBR4
Chr 4	NC_006091.5	29193981	29198986	XM_015276162.2	NOCT
Chr 4	NC_006091.5	31210659	31320202	MSTRG.5410.1	Unknown
Chr 4	NC_006091.5	34157923	34162429	NM_001031132.1	POMK
Chr 4	NC_006091.5	45604330	45641128	XM_004941095.3	PRKG2
Chr 4	NC_006091.5	45702468	45709567	XM_426310.6	HSD17B11L
Chr 4	NC_006091.5	45806581	45912660	MSTRG.5603.1	PTPN13
Chr 4	NC_006091.5	46847265	46983179	XM_015276472.2	WDFY3
Chr 4	NC_006091.5	54192301	54205848	MSTRG.5710.10	NDNF
Chr 4	NC_006091.5	54641564	54708536	XM_004941237.3	PDE5A
Chr 4	NC_006091.5	57133609	57155426	XM_025150501.1	ALPK1
Chr 4	NC_006091.5	60014891	60024738	XM_025150495.1	TRMT10A
Chr 4	NC_006091.5	60786660	60843938	XM_015285417.2	NFKB1
Chr 4	NC_006091.5	64370238	64588135	MSTRG.5821.4	DLC1
Chr 4	NC_006091.5	69864990	69906586	XM_015285682.2	C4ORF19
Chr 4	NC_006091.5	79734009	79788702	XR_003074851.1	LOC107053298
Chr 4	NC_006091.5	82999043	83031049	XM_015286010.2	NAT8L
Chr 4	NC_006091.5	85630660	85653803	MSTRG.6058.5	Unknown
Chr 4	NC_006091.5	90143600	90164357	MSTRG.6099.1	Unknown
Chr 4	NC_006091.5	90803046	90816682	XM_015301290.2	LOXL3
Chr 4	NC_006091.5	90973259	90978730	MSTRG.6125.6	Unknown
Chr 5	NC_006092.5	330499	332832	XM_015286081.2	CYB561A3
Chr 5	NC_006092.5	7570753	7666292	XM_025151026.1	PPFIBP2
Chr 5	NC_006092.5	7591688	7662617	XM_025151034.1	PPFIBP2
Chr 5	NC_006092.5	7591688	7666292	XM_025151031.1	PPFIBP2
Chr 5	NC_006092.5	7591688	7666292	XM_025151028.1	PPFIBP2
Chr 5	NC_006092.5	7591688	7666292	XM_025151030.1	PPFIBP2
Chr 5	NC_006092.5	7591688	7666292	XM_025151029.1	PPFIBP2
Chr 5	NC_006092.5	7591688	7666292	XM_025151032.1	PPFIBP2
Chr 5	NC_006092.5	7600427	7666292	XM_015286401.1	PPFIBP2
Chr 5	NC_006092.5	9791730	9802782	XM_420983.6	NRIP3
Chr 5	NC_006092.5	23040015	23098909	XM_025150530.1	CELF1
Chr 5	NC_006092.5	23869358	23884371	XM_015287036.2	CHRM4
Chr 5	NC_006092.5	24506246	24512740	MSTRG.6594.1	Unknown
Chr 5	NC_006092.5	29607647	29631546	XM_025150841.1	BMF
Chr 5	NC_006092.5	29608299	29631546	XM_015287563.2	BMF
Chr 5	NC_006092.5	30227218	30248503	MSTRG.6716.2	Unknown
Chr 5	NC_006092.5	36287237	36302014	XM_025151081.1	SRP54
Chr 5	NC_006092.5	45812844	45827950	XM_015287769.2	SERPINA3/4L
Chr 5	NC_006092.5	48358637	48373872	MSTRG.6953.3	CYP46A1
Chr 5	NC_006092.5	54165070	54192275	XM_015287262.2	HIF1A
Chr 6	NC_006093.5	1278456	1367042	MSTRG.7215.2	Unknown
Chr 6	NC_006093.5	8465194	8499429	NM_001199532.1	REEP3
Chr 6	NC_006093.5	8605435	8663859	XM_015288103.2	JMJD1C
Chr 6	NC_006093.5	9385308	9415731	XM_025152052.1	LOC112532726
Chr 6	NC_006093.5	9837077	9859361	XM_015288135.2	SLC16A9
Chr 6	NC_006093.5	12257050	12277486	XM_003641474.4	ADAMTS14
Chr 6	NC_006093.5	12900472	12902782	MSTRG.7396.1	Unknown
Chr 6	NC_006093.5	14000308	14006476	MSTRG.7405.6	Unknown
Chr 6	NC_006093.5	16745873	16768400	MSTRG.7432.11	Unknown
Chr 6	NC_006093.5	17203453	17280971	XM_015288518.2	SORBS1
Chr 6	NC_006093.5	18593559	18647713	MSTRG.7481.9	Unknown
Chr 6	NC_006093.5	20093440	20099505	XM_015288356.2	FAS
Chr 6	NC_006093.5	20747643	20778414	XM_025151911.1	KIF20BL
Chr 6	NC_006093.5	20969029	20972391	MSTRG.7524.1	Unknown
Chr 6	NC_006093.5	23781659	23788256	MSTRG.7595.1	Unknown
Chr 6	NC_006093.5	24565110	24590653	MSTRG.7623.3	Unknown
Chr 6	NC_006093.5	26081372	26356288	XM_015288982.2	SORCS1
Chr 6	NC_006093.5	27096788	27111654	XM_015288542.1	PDCD4
Chr 6	NC_006093.5	30591032	30606826	XM_025151872.1	FAM204A
Chr 6	NC_006093.5	31195010	31215459	XM_015288709.2	TIAL1
Chr 6	NC_006093.5	31833205	31907588	MSTRG.7705.10	FGFR2
Chr 6	NC_006093.5	32057298	32171065	MSTRG.7712.2	Unknown
Chr 6	NC_006093.5	32057426	32171065	MSTRG.7712.6	Unknown
Chr 6	NC_006093.5	32099481	32171065	MSTRG.7712.33	Unknown
Chr 6	NC_006093.5	32458819	32470399	MSTRG.7717.1	Unknown
Chr 6	NC_006093.5	33111480	33118783	XM_421814.6	METTL10
Chr 6	NC_006093.5	35109889	35223910	XM_015289025.2	EBF3
Chr 6	NC_006093.5	36003547	36214564	XM_015289009.2	INPP5A
Chr 6	NC_006093.5	36254888	36279455	MSTRG.7765.2	Unknown
Chr 7	NC_006094.5	340872	347865	XM_004942397.3	OSGEPL1
Chr 7	NC_006094.5	359375	380674	XR_003076014.1	LOC112532753
Chr 7	NC_006094.5	2389306	2580927	MSTRG.7802.31	MAP2
Chr 7	NC_006094.5	11582992	11617896	XM_004942625.3	CDK15
Chr 7	NC_006094.5	16291032	16293056	MSTRG.7995.5	HOXD8
Chr 7	NC_006094.5	18091756	18170399	XR_001467536.2	TLK1
Chr 7	NC_006094.5	19086394	19169940	XR_001467506.1	STK39
Chr 7	NC_006094.5	21850770	21923387	MSTRG.8077.3	Unknown
Chr 7	NC_006094.5	22052049	22054578	XM_015289707.2	LOC107049146
Chr 7	NC_006094.5	28863048	28867921	XR_001467614.1	LOC107053869
Chr 7	NC_006094.5	28877849	28910407	XM_015289827.2	CCDC93
Chr 7	NC_006094.5	30558498	30628543	MSTRG.8233.4	Unknown
Chr 7	NC_006094.5	31694516	31717449	XR_003076119.1	LOC107053858
Chr 7	NC_006094.5	36259181	36292784	XM_015290132.2	ACVR1
Chr 7	NC_006094.5	36368608	36436892	MSTRG.8303.2	Unknown
Chr 8	NC_006095.5	1386103	1534127	XM_015290227.2	VAV3
Chr 8	NC_006095.5	7765279	7773102	NM_001353945.1	SERPINC1
Chr 8	NC_006095.5	10816261	10837430	NM_001031272.1	C8H1orf27
Chr 8	NC_006095.5	13945760	13974209	MSTRG.8534.3	Unknown
Chr 8	NC_006095.5	13945836	13974209	MSTRG.8534.5	Unknown
Chr 8	NC_006095.5	13947631	13974209	NM_001012597.1	ABCD3
Chr 8	NC_006095.5	15389886	15450069	XM_422352.6	LRRC8D
Chr 8	NC_006095.5	16132618	16196429	XR_003076369.1	LOC101750929
Chr 8	NC_006095.5	17787319	18046061	MSTRG.8613.40	Unknown
Chr 8	NC_006095.5	21539168	21542164	MSTRG.8691.7	CCDC17
Chr 8	NC_006095.5	28077689	28088950	XR_001467922.2	LOC107054020
Chr 8	NC_006095.5	29014153	29035337	MSTRG.8851.1	Unknown
Chr 8	NC_006095.5	29044778	29062165	XR_001467909.2	GNG12
Chr 9	NC_006096.5	1151045	1221982	XM_015276851.2	GIGYF2
Chr 9	NC_006096.5	4365973	4369364	XR_003076772.1	LOC107051866
Chr 9	NC_006096.5	5541382	5557342	XM_025153349.1	ITM2C
Chr 9	NC_006096.5	5767469	5850802	MSTRG.9015.13	PIK3CB
Chr 9	NC_006096.5	6033880	6044864	MSTRG.9011.3	Unknown
Chr 9	NC_006096.5	8473942	8484900	MSTRG.9040.1	SERPINE2
Chr 9	NC_006096.5	8557794	8609983	MSTRG.9041.3	Unknown
Chr 9	NC_006096.5	14193070	14357690	MSTRG.9135.2	Unknown
Chr 9	NC_006096.5	15525381	15543064	MSTRG.9166.1	Unknown
Chr 9	NC_006096.5	16021898	16024448	XM_015291555.2	ALG3
Chr 9	NC_006096.5	16326390	16343904	XM_422766.6	KNG1
Chr 9	NC_006096.5	16569520	16592139	MSTRG.9215.8	DCUN1D1
Chr 9	NC_006096.5	17694738	17733758	MSTRG.9228.4	Unknown
Chr 9	NC_006096.5	17771718	17887911	XM_004943461.3	KCNMB2
Chr 9	NC_006096.5	23214140	23251541	MSTRG.9314.4	Unknown
Chr 9	NC_006096.5	24097270	24111184	XM_015291692.2	GYG1
Chr 10	NC_006097.5	2290078	2470750	XM_015279054.2	NEO1
Chr 10	NC_006097.5	2290078	2470750	XM_015279053.2	NEO1
Chr 10	NC_006097.5	2290079	2470750	XM_015279047.2	NEO1
Chr 10	NC_006097.5	3290184	3404722	MSTRG.9479.8	Unknown
Chr 10	NC_006097.5	3290261	3452720	MSTRG.9479.9	Unknown
Chr 10	NC_006097.5	3950815	3989224	XM_015279018.1	UBE2Q2
Chr 10	NC_006097.5	4148571	4161467	NM_001030539.1	CRABP1
Chr 10	NC_006097.5	5823775	5843281	XM_015279007.2	BNIP2
Chr 10	NC_006097.5	7273946	7323066	XM_015278745.2	RNF111
Chr 10	NC_006097.5	7273946	7323066	XM_015278747.2	RNF111
Chr 10	NC_006097.5	7520347	7547386	NM_001293239.1	AQP9
Chr 10	NC_006097.5	7853630	8004865	XM_015278767.2	TCF12
Chr 10	NC_006097.5	9369546	9397651	MSTRG.9577.24	MAPK6
Chr 10	NC_006097.5	9577317	9596654	XM_025153885.1	AP4E1
Chr 10	NC_006097.5	10355210	10369820	XM_015291947.2	SEMA6D
Chr 10	NC_006097.5	11929045	12107468	XM_004943825.3	ADAMTSL3
Chr 10	NC_006097.5	11929673	12060645	XM_015292029.2	ADAMTSL3
Chr 10	NC_006097.5	13188588	13207546	XM_015292001.2	KIAA1024
Chr 10	NC_006097.5	17440376	17518520	XM_015292072.2	MEF2A
Chr 10	NC_006097.5	17829696	17851512	XR_003076961.1	LOC101750074
Chr 10	NC_006097.5	18508304	18523279	NM_001001773.1	SLC24A1
Chr 10	NC_006097.5	19696538	19716809	MSTRG.9778.8	NOX5
Chr 10	NC_006097.5	19767140	19774593	MSTRG.9782.2	Unknown
Chr 10	NC_006097.5	20487878	20500017	XM_015292190.2	C10H15ORF58
Chr 11	NC_006098.5	602233	609366	XM_015292341.2	ENKD1
Chr 11	NC_006098.5	1049476	1069116	MSTRG.9892.10	LOC112533303
Chr 11	NC_006098.5	3459224	3478729	XM_015292367.2	DPEP2
Chr 11	NC_006098.5	6802734	6892797	XM_004944185.3	ZNF423
Chr 11	NC_006098.5	19089660	19591973	XM_025154148.1	ZFHX3
Chr 11	NC_006098.5	19917046	19927725	XM_015292617.2	CHST6
Chr 12	NC_006099.5	2849857	2856622	MSTRG.10287.3	UBA7
Chr 12	NC_006099.5	3149930	3151476	XR_001468564.2	LOC101747293
Chr 12	NC_006099.5	3353840	3369730	MSTRG.10312.2	TWF2
Chr 12	NC_006099.5	3396511	3412786	XM_015292864.2	GLYCTK
Chr 12	NC_006099.5	5392472	5461858	XM_025154421.1	CNBP
Chr 12	NC_006099.5	7057417	7081789	XM_414330.6	SUSD3
Chr 12	NC_006099.5	8946859	8989466	XM_025154411.1	IL17RD
Chr 12	NC_006099.5	9597169	9613414	MSTRG.10431.3	Unknown
Chr 12	NC_006099.5	11187792	11196767	XM_025154674.1	XPC
Chr 12	NC_006099.5	18964030	18970288	XR_003077451.1	LOC112533364
Chr 13	NC_006100.5	3572436	3637761	XM_015293594.2	FBXW11
Chr 13	NC_006100.5	7426319	7437073	MSTRG.10716.6	Unknown
Chr 13	NC_006100.5	10501752	10502922	MSTRG.10760.1	Unknown
Chr 13	NC_006100.5	11294990	11300113	MSTRG.10805.5	LOC101749502
Chr 13	NC_006100.5	15957818	15976092	XM_025154931.1	SLC25A48
Chr 13	NC_006100.5	18567077	18600415	XM_015294050.1	TCERG1
Chr 13	NC_006100.5	18567077	18600415	XM_015294052.1	TCERG1
Chr 13	NC_006100.5	18677387	18699703	XM_015294035.2	STK32A
Chr 13	NC_006100.5	18909786	18932529	MSTRG.10963.1	Unknown
Chr 14	NC_006101.5	5277599	5293162	XM_004945190.3	LOC101750260
Chr 14	NC_006101.5	7270377	7272543	MSTRG.11181.1	Unknown
Chr 14	NC_006101.5	7272692	7276568	MSTRG.11181.4	LOC101750925
Chr 14	NC_006101.5	7771246	7803623	XM_004945280.3	KCTD5
Chr 14	NC_006101.5	12808066	12818840	XM_015294239.2	CDIP1
Chr 14	NC_006101.5	13775700	13782211	XM_414708.6	C14H16ORF89
Chr 14	NC_006101.5	13896470	13899697	XM_015294737.2	NHLRC4
Chr 14	NC_006101.5	14737749	14763779	MSTRG.11367.10	Unknown
Chr 15	NC_006102.5	2835498	2861573	XR_001463274.2	LOC107051612
Chr 15	NC_006102.5	5762119	5771533	MSTRG.11532.1	Unknown
Chr 15	NC_006102.5	6403436	6418278	XM_015275574.2	SH2B3
Chr 15	NC_006102.5	6832097	6862296	MSTRG.11580.4	CORO1C
Chr 15	NC_006102.5	7152849	7176276	NM_204206.1	GIT2
Chr 15	NC_006102.5	8112789	8130920	XM_025155623.1	SUSD2
Chr 15	NC_006102.5	8582800	8611631	MSTRG.11645.4	Unknown
Chr 15	NC_006102.5	8582800	8611631	MSTRG.11645.5	Unknown
Chr 15	NC_006102.5	9177613	9196326	XM_015275419.2	PRR14L
Chr 15	NC_006102.5	9327267	9338430	MSTRG.11678.10	Unknown
Chr 15	NC_006102.5	10189871	10202286	XM_003642225.4	DDX54
Chr 16	NC_006103.5	1504257	1509248	XR_001462588.2	LOC107050418
Chr 16	NC_006103.5	1712912	1725966	XM_025155844.1	LOC107049095
Chr 16	NC_006103.5	1964944	1965592	XM_015295098.2	LOC107054706
Chr 16	NC_006103.5	1993882	1997017	MSTRG.11917.36	CLC2IL1
Chr 16	NC_006103.5	2529863	2544952	XM_015295008.2	BTN1
Chr 17	NC_006104.5	716897	737084	MSTRG.12019.3	Unknown
Chr 17	NC_006104.5	872548	874540	NM_204259.1	PTGDS
Chr 17	NC_006104.5	1046242	1265377	XM_025141478.1	EXD3
Chr 17	NC_006104.5	2087127	2132637	XR_001464468.2	NSMF
Chr 17	NC_006104.5	2355544	2451178	MSTRG.12083.7	Unknown
Chr 17	NC_006104.5	6034127	6117873	MSTRG.12161.15	FNBP1
Chr 17	NC_006104.5	6123345	6158079	MSTRG.12162.3	Unknown
Chr 17	NC_006104.5	8643905	8677249	NM_001305680.1	CNTRL
Chr 17	NC_006104.5	10565909	10664751	XR_003071019.1	RALGPS1
Chr 18	NC_006105.5	128776	151376	XM_025141692.1	GSG1L2
Chr 18	NC_006105.5	199034	310714	MSTRG.12308.10	GAS7
Chr 18	NC_006105.5	4651630	4661876	MSTRG.12400.15	UNC13D
Chr 18	NC_006105.5	6417054	6554962	MSTRG.12440.1	Unknown
Chr 18	NC_006105.5	10077472	10080026	NM_001001467.1	TOB1
Chr 18	NC_006105.5	10190294	10295416	XM_015295479.2	CACNA1G
Chr 18	NC_006105.5	10190294	10295416	XM_015295478.2	CACNA1G
Chr 18	NC_006105.5	10383568	10388538	XM_015295521.1	EME1
Chr 18	NC_006105.5	10698586	10713430	MSTRG.12612.2	Unknown
Chr 18	NC_006105.5	10833383	10845981	XM_025141786.1	CASKIN2
Chr 19	NC_006106.5	629426	673825	MSTRG.12668.6	Unknown
Chr 19	NC_006106.5	943052	962579	MSTRG.12688.11	Unknown
Chr 19	NC_006106.5	2589376	2594602	XR_001469416.2	LOC107054781
Chr 19	NC_006106.5	2983671	2997558	XR_001469429.2	LOC101747302
Chr 19	NC_006106.5	4277205	4296320	MSTRG.12733.4	Unknown
Chr 19	NC_006106.5	5976750	5995350	XM_015295760.2	FAM222B
Chr 19	NC_006106.5	6077712	6106811	XM_025142069.1	MYO18A
Chr 19	NC_006106.5	6725991	6731260	MSTRG.12866.16	TRPV2
Chr 19	NC_006106.5	7224175	7224406	XR_003071343.1	LOC112530097
Chr 20	NC_006107.5	1446867	1456858	MSTRG.13002.8	Unknown
Chr 20	NC_006107.5	1464569	1522514	XR_001469716.2	ITCH
Chr 20	NC_006107.5	5840834	5916281	XM_004947051.2	NCOA3
Chr 20	NC_006107.5	6641190	6657060	MSTRG.13092.1	TGM3
Chr 20	NC_006107.5	9917652	9920382	NM_001173522.1	SCRT2
Chr 20	NC_006107.5	10033114	10047802	MSTRG.13183.1	Unknown
Chr 20	NC_006107.5	10034274	10047802	XM_015296325.2	TPX2
Chr 20	NC_006107.5	11174646	11208485	MSTRG.13248.8	Unknown
Chr 21	NC_006108.5	158993	168722	MSTRG.13306.9	Unknown
Chr 21	NC_006108.5	1989037	1999143	XM_015296862.2	NADK
Chr 21	NC_006108.5	2089891	2112496	XM_417571.5	LOC419409
Chr 21	NC_006108.5	4200371	4227450	MSTRG.13440.5	Unknown
Chr 21	NC_006108.5	4233404	4237599	XM_025142665.1	FBLIM1
Chr 21	NC_006108.5	4307880	4313956	MSTRG.13444.4	ZBTB17
Chr 21	NC_006108.5	6729867	6749873	XM_015297255.2	HP1BP3
Chr 22	NC_006109.5	501916	553759	XM_025142773.1	SLC23A2
Chr 22	NC_006109.5	1926344	1930743	XM_015297432.2	DUSP26
Chr 22	NC_006109.5	2695510	2714314	XM_025142925.1	TACC1
Chr 23	NC_006110.5	2037669	2046733	MSTRG.13829.2	Unknown
Chr 23	NC_006110.5	2551034	2555989	XM_417739.6	RSRP1
Chr 23	NC_006110.5	4186618	4200727	MSTRG.13905.4	STK40
Chr 23	NC_006110.5	4200962	4204802	MSTRG.13906.3	EVA1B
Chr 23	NC_006110.5	4459102	4487295	XM_004947769.3	KIAA0319L
Chr 23	NC_006110.5	5210818	5225559	MSTRG.13947.11	PTP4A2
Chr 23	NC_006110.5	5299787	5303910	MSTRG.13956.1	EIF3I
Chr 23	NC_006110.5	6065496	6072078	MSTRG.13996.2	Unknown
Chr 24	NC_006111.5	297792	318039	XM_015298053.1	MSANTD2
Chr 24	NC_006111.5	334542	342199	MSTRG.14036.2	Unknown
Chr 24	NC_006111.5	1528214	1587188	MSTRG.14071.1	Unknown
Chr 24	NC_006111.5	2776533	2864854	XM_015298140.2	ZONADHL
Chr 24	NC_006111.5	2862447	2925028	XM_015298163.2	SCN3B
Chr 24	NC_006111.5	4373003	4420164	MSTRG.14120.8	Unknown
Chr 24	NC_006111.5	5224838	5235276	XM_015298234.2	SIDT2
Chr 24	NC_006111.5	5775668	5784115	MSTRG.14177.1	Unknown
Chr 25	NC_006112.4	50851	58675	XM_025143636.1	LIM2
Chr 25	NC_006112.4	278339	282494	MSTRG.14237.1	Unknown
Chr 25	NC_006112.4	1539158	1549399	MSTRG.14287.1	Unknown
Chr 25	NC_006112.4	1885247	1890026	MSTRG.14295.7	Unknown
Chr 25	NC_006112.4	2150104	2164176	MSTRG.14319.11	Unknown
Chr 25	NC_006112.4	2248871	2250611	MSTRG.14322.1	Unknown
Chr 25	NC_006112.4	2274545	2276070	XR_001470083.2	LOC107055092
Chr 25	NC_006112.4	2350901	2354152	MSTRG.14346.23	EDDM
Chr 25	NC_006112.4	2370430	2385904	MSTRG.14381.80	Unknown
Chr 25	NC_006112.4	2471527	2479159	XM_025143548.1	CD244
Chr 25	NC_006112.4	2811541	2824316	XM_025143463.1	LOC107055114
Chr 25	NC_006112.4	2888963	2911379	XM_015298595.2	UBAP2L
Chr 25	NC_006112.4	3203046	3204553	NM_001351442.1	EDMTF4
Chr 25	NC_006112.4	3203046	3219605	XM_025143388.1	EDMTF4
Chr 25	NC_006112.4	3510982	3515284	MSTRG.14475.19	LOC107050229
Chr 26	NC_006113.5	216937	233350	XM_015298737.2	TBC1D22B
Chr 26	NC_006113.5	684346	770567	MSTRG.14557.2	Unknown
Chr 26	NC_006113.5	824764	862858	MSTRG.14558.1	Unknown
Chr 26	NC_006113.5	869620	898303	XM_025143725.1	IGFN1
Chr 26	NC_006113.5	1106214	1112680	XM_015298706.2	ADIPOR1
Chr 26	NC_006113.5	2389336	2486364	MSTRG.14653.4	Unknown
Chr 26	NC_006113.5	2390127	2486364	MSTRG.14653.10	Unknown
Chr 26	NC_006113.5	2687155	2717591	XR_001470156.2	C4BPA
Chr 26	NC_006113.5	4130363	4134057	MSTRG.14717.2	Unknown
Chr 27	NC_006114.5	3008521	3026309	MSTRG.14940.2	IGHVL
Chr 27	NC_006114.5	3096576	3097754	XM_428829.3	LOC431276
Chr 27	NC_006114.5	3182274	3188102	MSTRG.14945.33	IGHVL
Chr 27	NC_006114.5	3304317	3305501	XR_001470295.1	LOC107055262
Chr 27	NC_006114.5	3954750	3960173	MSTRG.14838.13	ITGA2B
Chr 27	NC_006114.5	4040794	4045230	NM_001006328.2	CD79B
Chr 27	NC_006114.5	5203843	5215330	MSTRG.14962.1	STRADA
Chr 27	NC_006114.5	5361139	5397668	MSTRG.14970.4	Unknown
Chr 27	NC_006114.5	5891864	5900425	MSTRG.15002.1	Unknown
Chr 27	NC_006114.5	6593903	6623299	MSTRG.15044.1	Unknown
Chr 27	NC_006114.5	7152162	7163454	MSTRG.15087.8	Unknown
Chr 27	NC_006114.5	7477807	7493312	MSTRG.15121.5	Unknown
Chr 27	NC_006114.5	7969221	7990458	XM_015299563.2	BRCA1
Chr 28	NC_006115.5	724991	732334	XR_003072056.1	LOC112530429
Chr 28	NC_006115.5	1073353	1080099	NM_001031574.2	PCASP2
Chr 28	NC_006115.5	1192476	1194029	XM_004948718.2	SMIM24
Chr 28	NC_006115.5	1203728	1243283	MSTRG.15224.4	Unknown
Chr 28	NC_006115.5	1806851	1818015	XM_418208.6	ACER1
Chr 28	NC_006115.5	2820343	2829106	XR_001470415.2	RNF126
Chr 28	NC_006115.5	3539020	3551937	MSTRG.15384.1	Unknown
Chr 28	NC_006115.5	4100899	4119821	XM_001233340.5	PIK3R2
Chr 28	NC_006115.5	4952049	4967526	MSTRG.15459.5	Unknown
Chr 32	NC_006119.4	228059	238494	MSTRG.15478.3	Unknown
Chr 32	NC_006119.4	288237	297038	MSTRG.15501.2	Unknown
Chr W	NC_006126.5	380242	817332	MSTRG.15545.3	Unknown
Chr W	NC_006126.5	3574691	3593076	MSTRG.15584.3	LOC107050706
Chr W	NC_006126.5	4703665	4723814	MSTRG.15595.6	Unknown
Chr Z	NC_006127.5	613146	743071	XM_004949000.3	NEDD4L
Chr Z	NC_006127.5	1827550	1881823	XM_015277412.2	ST8SIA5
Chr Z	NC_006127.5	7358700	7493952	MSTRG.15664.2	LOC407092
Chr Z	NC_006127.5	7358700	7496638	XM_025144698.1	LOC407092
Chr Z	NC_006127.5	7358700	7496638	MSTRG.15664.3	LOC407092
Chr Z	NC_006127.5	7358703	7496638	MSTRG.15664.13	LOC407092
Chr Z	NC_006127.5	7358723	7493952	MSTRG.15664.16	LOC407092
Chr Z	NC_006127.5	7543711	7580482	XM_015277441.2	UBAP1
Chr Z	NC_006127.5	9066022	9069155	NM_001031446.2	CD72AG
Chr Z	NC_006127.5	10035454	10086658	XM_004937172.3	NPR3
Chr Z	NC_006127.5	10603587	10679042	MSTRG.15754.3	PRLR
Chr Z	NC_006127.5	10795447	10799699	MSTRG.15756.8	SPEF2
Chr Z	NC_006127.5	13273491	13276712	XM_424778.4	CZH5ORF51
Chr Z	NC_006127.5	15932061	15942330	MSTRG.15807.14	MOCS2
Chr Z	NC_006127.5	18878083	18889325	NM_001197310.1	ELOVL7
Chr Z	NC_006127.5	21885974	21906405	XM_025144707.1	SLC30A5
Chr Z	NC_006127.5	25845158	25934055	XM_025144646.1	KANK1
Chr Z	NC_006127.5	27878094	27886887	MSTRG.15973.7	KIAA2026
Chr Z	NC_006127.5	27878189	27886862	MSTRG.15973.8	KIAA2026
Chr Z	NC_006127.5	34488776	34580468	MSTRG.16011.19	PIP5K1B
Chr Z	NC_006127.5	41985271	42031782	XM_025144891.1	ERCC6L2
Chr Z	NC_006127.5	53753337	53770498	XM_015280432.2	RNF170
Chr Z	NC_006127.5	66746085	66871674	MSTRG.16271.3	Unknown
Chr 33	NC_008465.4	4839309	4849718	MSTRG.16524.5	LOC107050883
Chr 33	NC_008465.4	4851850	4857056	MSTRG.16521.2	Unknown
Chr 33	NC_008465.4	4893004	4954047	MSTRG.16532.1	Unknown
Chr 33	NC_008465.4	4894766	4954047	MSTRG.16532.12	Unknown
Chr 33	NC_008465.4	4984019	4998044	MSTRG.16541.6	Unknown
Chr 33	NC_008465.4	5241761	5245597	NM_001001314.2	KRT75
Chr 33	NC_008465.4	5490955	5494124	MSTRG.16568.2	Unknown
Chr 33	NC_008465.4	7740113	7749785	XM_025145530.1	ZNF385A
Chr 30	NC_028739.2	688659	705890	MSTRG.16834.2	ILVBL
Chr 30	NC_028739.2	977267	984648	MSTRG.16869.3	Unknown
Chr 30	NC_028739.2	1128080	1137351	MSTRG.16884.3	Unknown
Chr 30	NC_028739.2	1128111	1137351	MSTRG.16884.4	Unknown
Chr 30	NC_028739.2	1358667	1372998	MSTRG.16902.3	Unknown
Chr 31	NC_028740.2	2878870	2882668	XM_025146046.1	LOC107050836
MT	NC_040902.1	2277	2349	EYY68_mgt02	EYY68_mgt02
Unknown	NW_020110163.1	60568	67821	MSTRG.17369.5	Unknown
Unknown	NW_020110167.1	158957	166125	XM_015274923.2	LOC107051290
